# Supplementary material for: Restoring South African subtropical succulent thicket using Portulacaria afra: rooting variation across three soil types
Source: PeerJ. 2025 Jun 9;13:e19303. doi: 10.7717/peerj.19303 (PMC12161136; doi:10.7717/peerj.19303)
Supplement: Supplemental Information 1 [file peerj-13-19303-s001.csv]

SoilCode	SiteCode	Harvest	ParentPlant	Environment	Plant_Code	Unique_code	TRAY	Column	Row	Root_YN	MaxRootLength_mm	RootDryMass_g	LeafWetMass_g	LeafDryMass_g	Leaf_DtoW_ratio	StemDryMass_g
1	Site A	1	1	Glasshouse	[1-1-1]	HWM	1	1	E	Y	20.49	0.012	4.906	0.807	0.16	1.416
1	Site A	1	2	Glasshouse	[1-2-1]	GOK	2	4	B	Y	29.41	0.0402	4.932	0.583	0.12	0.863
1	Site A	1	3	Glasshouse	[1-3-1]	XBQ	3	7	G	Y	25.28	0.0437	8.152	1.147	0.14	1.462
1	Site A	1	4	Glasshouse	[1-4-1]	FSG	1	2	B	Y	30.03	0.0331	4.417	0.787	0.18	1.603
1	Site A	1	5	Glasshouse	[1-5-1]	EQA	2	6	A	Y	14.86	0.0347	9.318	1.457	0.16	1.259
1	Site A	1	6	Glasshouse	[1-6-1]	OG6	3	3	D	Y	44.69	0.231	7.326	0.822	0.11	0.824
1	Site A	1	7	Glasshouse	[1-7-1]	WNV	1	11	C	Y	45.37	0.1814	4.057	0.497	0.12	0.739
1	Site A	1	8	Glasshouse	[1-8-1]	HSF	2	1	D	Y	17.59	0.013	2.862	0.667	0.23	0.72
1	Site A	1	9	Glasshouse	[1-9-1]	MQW	3	12	E	Y	51.78	0.0891	7.938	0.908	0.11	0.729
1	Site A	1	10	Glasshouse	[1-10-1]	DQN	1	5	F	Y	11.26	0.0157	3.186	0.713	0.22	0.922
1	Site A	1	11	Glasshouse	[1-11-1]	TAE	2	5	E	Y	30.05	0.1087	3.198	0.516	0.16	0.928
1	Site A	1	12	Glasshouse	[1-12-1]	AXE	3	4	D	N	0	0	3.077	0.455	0.15	0.782
1	Site A	1	13	Glasshouse	[1-13-1]	B32	1	7	C	Y	52.08	0.05	2.907	0.474	0.16	0.642
1	Site A	1	14	Glasshouse	[1-14-1]	V4F	2	2	D	N	0	0	3.654	0.8	0.22	0.826
1	Site A	2	1	Glasshouse	[1-1-2]	J3C	2	3	A	Y	44.57	0.105	6.216	0.827	0.13	1.135
1	Site A	2	2	Glasshouse	[1-2-2]	BHU	3	3	A	Y	47.55	0.006	3.306	0.526	0.16	0.684
1	Site A	2	3	Glasshouse	[1-3-2]	M5Y	1	9	B	Y	29.4	0.0498	7.34	0.842	0.11	1.064
1	Site A	2	4	Glasshouse	[1-4-2]	SNO	2	8	E	N	0	0	3.355	0.727	0.22	1.237
1	Site A	2	5	Glasshouse	[1-5-2]	CUI	3	6	G	Y	31.25	0.037	5.614	0.609	0.11	0.883
1	Site A	2	6	Glasshouse	[1-6-2]	PTB	1	8	C	Y	47.87	0.0483	3.947	0.671	0.17	0.783
1	Site A	2	7	Glasshouse	[1-7-2]	CAS	2	11	C	Y	38.39	0.0846	1.794	0.275	0.15	0.505
1	Site A	2	8	Glasshouse	[1-8-2]	HI5	3	10	E	Y	36.5	0.0853	6.286	0.599	0.1	0.532
1	Site A	2	9	Glasshouse	[1-9-2]	TI7	1	9	F	Y	35.68	0.0595	7.195	0.875	0.12	0.776
1	Site A	2	10	Glasshouse	[1-10-2]	SSU	2	3	F	Y	24.36	0.0547	3.2	0.677	0.21	0.691
1	Site A	2	11	Glasshouse	[1-11-2]	HFZ	3	9	B	Y	45	0.0854	4.686	0.659	0.14	0.691
1	Site A	2	12	Glasshouse	[1-12-2]	SSA	1	5	G	Y	43.71	0.0742	5.501	0.587	0.11	0.73
1	Site A	2	13	Glasshouse	[1-13-2]	WFV	2	11	A	Y	36.12	0.0422	4.438	0.687	0.15	0.71
1	Site A	2	14	Glasshouse	[1-14-2]	CBL	3	2	G	Y	47.74	0.1202	5.57	0.566	0.1	0.666
1	Site A	3	1	Glasshouse	[1-1-3]	LS9	3	2	C	Y	5.52	0.0002	1.75	0.439	0.25	0.723
1	Site A	3	2	Glasshouse	[1-2-3]	VOV	1	5	D	Y	52.67	0.2302	5.708	0.644	0.11	0.775
1	Site A	3	3	Glasshouse	[1-3-3]	YZN	2	13	E	Y	36	0.1271	4.223	0.48	0.11	0.852
1	Site A	3	4	Glasshouse	[1-4-3]	TKZ	3	9	C	Y	32.61	0.0308	3.37	0.529	0.16	0.764
1	Site A	3	5	Glasshouse	[1-5-3]	CNY	1	4	E	Y	34.7	0.116	5.18	0.603	0.12	0.869
1	Site A	3	6	Glasshouse	[1-6-3]	PTP	2	13	D	Y	57.37	0.1786	4.97	0.497	0.1	0.616
1	Site A	3	7	Glasshouse	[1-7-3]	O3T	3	7	C	Y	43.28	0.0788	3.774	0.529	0.14	0.581
1	Site A	3	8	Glasshouse	[1-8-3]	XZK	1	12	E	Y	42.96	0.1193	5.954	0.596	0.1	0.541
1	Site A	3	9	Glasshouse	[1-9-3]	YUX	2	10	B	Y	38.39	0.1452	8.397	1.034	0.12	0.765
1	Site A	3	10	Glasshouse	[1-10-3]	C9I	3	13	E	Y	47.45	0.1162	4.078	0.664	0.16	0.714
1	Site A	3	11	Glasshouse	[1-11-3]	U3Y	1	3	D	Y	43.15	0.0833	4.977	0.695	0.14	0.709
1	Site A	3	12	Glasshouse	[1-12-3]	GO9	2	3	D	Y	16.58	0.0214	2.766	0.452	0.16	0.728
1	Site A	3	13	Glasshouse	[1-13-3]	NOI	3	12	D	Y	43.75	0.0779	4.287	0.743	0.17	0.694
1	Site A	3	14	Glasshouse	[1-14-3]	MA6	1	8	G	Y	44.82	0.1445	3.639	0.356	0.1	0.744
1	Site A	4	1	Glasshouse	[1-1-4]	V6A	1	9	D	Y	39.09	0.0381	4.964	0.604	0.12	0.872
1	Site A	4	2	Glasshouse	[1-2-4]	TTC	2	5	G	Y	52.7	0.216	4.683	0.625	0.13	0.708
1	Site A	4	3	Glasshouse	[1-3-4]	YIF	3	1	C	Y	13.68	0.0283	2.302	0.536	0.23	0.768
1	Site A	4	4	Glasshouse	[1-4-4]	IU3	1	14	B	Y	25.78	0.0734	3.01	0.431	0.14	0.965
1	Site A	4	5	Glasshouse	[1-5-4]	GP1	2	4	E	Y	27.45	0.0173	2.11	0.327	0.15	0.938
1	Site A	4	6	Glasshouse	[1-6-4]	WPO	3	7	E	Y	43.42	0.1173	4.376	0.526	0.12	0.681
1	Site A	4	7	Glasshouse	[1-7-4]	TQM	1	3	E	Y	52.95	0.1455	4.545	0.615	0.14	0.643
1	Site A	4	8	Glasshouse	[1-8-4]	M4W	2	8	F	Y	42.54	0.1742	4.277	0.574	0.13	0.569
1	Site A	4	9	Glasshouse	[1-9-4]	EUW	3	5	G	Y	54.74	0.0527	6.131	0.838	0.14	0.939
1	Site A	4	10	Glasshouse	[1-10-4]	V3Q	1	4	D	Y	47.86	0.0785	2.441	0.347	0.14	0.495
1	Site A	4	11	Glasshouse	[1-11-4]	LOE	2	9	A	Y	35.24	0.1137	4.173	0.638	0.15	0.752
1	Site A	4	12	Glasshouse	[1-12-4]	NMB	3	2	A	Y	22.44	0.04	4.138	0.595	0.14	0.92
1	Site A	4	13	Glasshouse	[1-13-4]	QV8	1	5	E	Y	41.6	0.0676	3.887	0.521	0.13	0.514
1	Site A	4	14	Glasshouse	[1-14-4]	Y9N	2	12	C	Y	45.89	0.0575	2.774	0.292	0.11	0.561
1	Site A	5	1	Glasshouse	[1-1-5]	UCU	2	10	E	Y	32.33	0.1095	2.731	0.399	0.15	0.468
1	Site A	5	2	Glasshouse	[1-2-5]	FXX	3	8	D	Y	54.79	0.1672	4.093	0.574	0.14	0.608
1	Site A	5	3	Glasshouse	[1-3-5]	FQC	1	8	F	Y	18.12	0.063	2.15	0.413	0.19	0.569
1	Site A	5	4	Glasshouse	[1-4-5]	M8Z	2	9	G	Y	34.18	0.0766	3.613	0.644	0.18	0.874
1	Site A	5	5	Glasshouse	[1-5-5]	H78	3	10	D	Y	44.96	0.2755	7.843	1.034	0.13	0.9
1	Site A	5	6	Glasshouse	[1-6-5]	V7W	1	11	F	Y	49.54	0.3048	3.269	0.545	0.17	0.876
1	Site A	5	7	Glasshouse	[1-7-5]	VF3	2	12	F	Y	67.39	0.1329	2.344	0.394	0.17	0.44
1	Site A	5	8	Glasshouse	[1-8-5]	FAQ	3	2	B	Y	28.18	0.1055	2.195	0.368	0.17	0.575
1	Site A	5	9	Glasshouse	[1-9-5]	MT9	1	5	B	Y	34.51	0.1057	4.624	0.694	0.15	0.603
1	Site A	5	10	Glasshouse	[1-10-5]	JFV	2	5	B	Y	40.89	0.1316	3.444	0.622	0.18	0.525
1	Site A	5	11	Glasshouse	[1-11-5]	YMV	3	11	A	Y	38.17	0.0546	3.705	0.583	0.16	0.664
1	Site A	5	12	Glasshouse	[1-12-5]	Y5T	1	6	D	Y	42.03	0.107	4.079	0.61	0.15	0.822
1	Site A	5	13	Glasshouse	[1-13-5]	P5X	2	6	G	Y	53.94	0.0678	2.216	0.354	0.16	0.503
1	Site A	5	14	Glasshouse	[1-14-5]	E9Q	3	11	B	Y	39.3	0.218	5.288	0.713	0.13	0.56
1	Site A	6	1	Glasshouse	[1-1-6]	TC2	3	2	E	Y	29.91	0.0951	4.08	0.62	0.15	1.03
1	Site A	6	2	Glasshouse	[1-2-6]	F4E	1	6	F	Y	51.57	0.203	2.97	0.31	0.1	0.55
1	Site A	6	3	Glasshouse	[1-3-6]	KQ8	2	8	G	Y	41.88	0.0839	3.64	0.41	0.11	0.51
1	Site A	6	4	Glasshouse	[1-4-6]	CXS	3	1	A	Y	26.25	0.0472	2.74	0.44	0.16	0.92
1	Site A	6	5	Glasshouse	[1-5-6]	A4U	1	12	C	Y	43.08	0.1716	6.65	0.63	0.09	0.75
1	Site A	6	6	Glasshouse	[1-6-6]	CRB	2	13	C	Y	44.12	0.1281	2.85	0.35	0.12	0.56
1	Site A	6	7	Glasshouse	[1-7-6]	PMZ	3	6	E	Y	54.48	0.1569	2.25	0.29	0.13	0.54
1	Site A	6	8	Glasshouse	[1-8-6]	NXL	1	6	B	Y	45.47	0.1262	2.65	0.34	0.13	0.46
1	Site A	6	9	Glasshouse	[1-9-6]	BF6	2	10	D	Y	52.84	0.1208	3.91	0.69	0.18	0.73
1	Site A	6	10	Glasshouse	[1-10-6]	Y9X	3	1	D	Y	37.56	0.1486	2.5	0.57	0.23	0.6
1	Site A	6	11	Glasshouse	[1-11-6]	AXQ	1	7	F	Y	35.11	0.1095	3.56	0.54	0.15	0.58
1	Site A	6	12	Glasshouse	[1-12-6]	P9P	2	1	E	Y	31.05	0.0334	2.39	0.52	0.22	0.75
1	Site A	6	13	Glasshouse	[1-13-6]	AXU	3	8	B	Y	35.11	0.0442	1.62	0.26	0.16	0.45
1	Site A	6	14	Glasshouse	[1-14-6]	QD3	1	12	A	Y	36.03	0.0753	2.35	0.31	0.13	0.51
1	Site A	7	1	Glasshouse	[1-1-7]	ABX	1	2	C	Y	21.18	0.0351	1.7	0.26	0.15	0.52
1	Site A	7	2	Glasshouse	[1-2-7]	SZX	2	14	G	Y	93.28	0.1053	2.26	0.31	0.14	0.56
1	Site A	7	3	Glasshouse	[1-3-7]	BWJ	3	13	F	Y	40.22	0.0508	2.48	0.37	0.15	0.52
1	Site A	7	4	Glasshouse	[1-4-7]	M18	1	1	B	Y	45.49	0.0638	2.55	0.44	0.17	0.7
1	Site A	7	5	Glasshouse	[1-5-7]	CDO	2	5	F	Y	27.56	0.0311	3.08	0.4	0.13	0.53
1	Site A	7	6	Glasshouse	[1-6-7]	FSM	3	7	D	Y	29.89	0.0662	2.47	0.45	0.18	0.56
1	Site A	7	7	Glasshouse	[1-7-7]	EUP	1	2	A	Y	60.57	0.1744	3.54	0.46	0.13	0.66
1	Site A	7	8	Glasshouse	[1-8-7]	J1I	2	14	D	Y	54.58	0.083	2.6	0.42	0.16	0.47
1	Site A	7	9	Glasshouse	[1-9-7]	IZW	3	9	D	Y	45.95	0.1106	5.58	0.85	0.15	0.65
1	Site A	7	10	Glasshouse	[1-10-7]	NBL	1	6	C	Y	33.37	0.0982	2.21	0.38	0.17	0.57
1	Site A	7	11	Glasshouse	[1-11-7]	OSM	2	3	E	Y	51.83	0.0745	3.55	0.59	0.17	0.67
1	Site A	7	12	Glasshouse	[1-12-7]	JYE	3	7	B	Y	42.78	0.0808	3.16	0.54	0.17	0.69
1	Site A	7	13	Glasshouse	[1-13-7]	HDF	1	6	E	Y	45.95	0.1211	2.85	0.49	0.17	0.77
1	Site A	7	14	Glasshouse	[1-14-7]	I48	2	11	B	Y	36.17	0.1241	2.82	0.38	0.13	0.58
2	Site C	1	1	Glasshouse	[2-1-1]	KFS	3	12	A	N	0	0	4.411	0.648	0.15	1.258
2	Site C	1	2	Glasshouse	[2-2-1]	W5M	1	10	F	Y	21.56	0.0028	3.136	0.488	0.16	0.671
2	Site C	1	3	Glasshouse	[2-3-1]	ESQ	2	4	G	Y	12.91	0.0133	5.51	1.097	0.2	1.046
2	Site C	1	4	Glasshouse	[2-4-1]	GZZ	3	13	B	N	0	0	6.639	1.243	0.19	1.678
2	Site C	1	5	Glasshouse	[2-5-1]	HH5	1	1	A	N	0	0	4.645	0.78	0.17	0.896
2	Site C	1	6	Glasshouse	[2-6-1]	V4S	2	11	G	Y	3.43	0.0007	2.394	0.548	0.23	0.79
2	Site C	1	7	Glasshouse	[2-7-1]	V6P	3	1	B	Y	7.16	0.0006	2.199	0.53	0.24	0.781
2	Site C	1	8	Glasshouse	[2-8-1]	KBD	1	11	A	Y	8.67	0.0038	2.191	0.512	0.23	0.775
2	Site C	1	9	Glasshouse	[2-9-1]	XPY	2	14	E	N	0	0	4.354	0.828	0.19	0.761
2	Site C	1	10	Glasshouse	[2-10-1]	K6O	3	2	F	Y	32.66	0.0316	5.525	0.779	0.14	0.859
2	Site C	1	11	Glasshouse	[2-11-1]	DKH	1	13	G	Y	23.72	0.0858	4.886	0.784	0.16	1.048
2	Site C	1	12	Glasshouse	[2-12-1]	TQJ	2	12	D	Y	45.47	0.059	4.372	0.504	0.12	0.805
2	Site C	1	13	Glasshouse	[2-13-1]	BQK	3	5	B	Y	29.77	0.053	4.421	0.759	0.17	0.772
2	Site C	1	14	Glasshouse	[2-14-1]	ZNF	1	11	E	Y	19.19	0.0239	4.068	0.598	0.15	0.669
2	Site C	2	1	Glasshouse	[2-1-2]	EF8	1	1	D	Y	25.64	0.0409	3.514	0.63	0.18	1.007
2	Site C	2	2	Glasshouse	[2-2-2]	AHB	2	6	E	Y	32.19	0.0595	4.84	0.693	0.14	0.767
2	Site C	2	3	Glasshouse	[2-3-2]	O3D	3	9	F	Y	24.03	0.0181	4.816	0.916	0.19	0.972
2	Site C	2	4	Glasshouse	[2-4-2]	HLL	1	10	C	Y	27.77	0.0347	5.599	0.749	0.13	1.556
2	Site C	2	5	Glasshouse	[2-5-2]	HBU	2	1	F	N	0	0	1.503	0.356	0.24	0.626
2	Site C	2	6	Glasshouse	[2-6-2]	JOA	3	5	A	Y	0	0	2.396	0.623	0.26	0.76
2	Site C	2	7	Glasshouse	[2-7-2]	SLT	1	10	E	Y	29.85	0.0646	4.311	0.506	0.12	0.61
2	Site C	2	8	Glasshouse	[2-8-2]	UGH	2	13	A	Y	24.28	0.0096	2.321	0.558	0.24	0.493
2	Site C	2	9	Glasshouse	[2-9-2]	J7H	3	8	C	Y	4.71	0.0006	3.877	0.795	0.21	0.796
2	Site C	2	10	Glasshouse	[2-10-2]	D1T	1	9	C	Y	35.65	0.0483	4.773	0.653	0.14	0.61
2	Site C	2	11	Glasshouse	[2-11-2]	MXE	2	6	C	Y	16.95	0.012	2.552	0.566	0.22	0.86
2	Site C	2	12	Glasshouse	[2-12-2]	ILL	3	11	D	Y	13.21	0.0123	2.45	0.514	0.21	0.975
2	Site C	2	13	Glasshouse	[2-13-2]	MW7	1	3	A	Y	16.4	0.0032	2.283	0.516	0.23	0.65
2	Site C	2	14	Glasshouse	[2-14-2]	QVU	2	5	A	Y	12.05	0.0196	3.213	0.625	0.19	0.733
2	Site C	3	1	Glasshouse	[2-1-3]	WCP	2	6	D	Y	44.35	0.0061	3.416	0.606	0.18	0.91
2	Site C	3	2	Glasshouse	[2-2-3]	A6M	3	14	B	Y	43.8	0.0909	2.307	0.403	0.17	0.742
2	Site C	3	3	Glasshouse	[2-3-3]	EMG	1	7	E	Y	5.19	0.0029	1.719	0.381	0.22	0.556
2	Site C	3	4	Glasshouse	[2-4-3]	NHL	2	10	G	N	0	0	2.039	0.425	0.21	0.73
2	Site C	3	5	Glasshouse	[2-5-3]	SQD	3	11	C	Y	41.07	0.0272	4.282	0.545	0.13	0.518
2	Site C	3	6	Glasshouse	[2-6-3]	CDA	1	8	E	Y	26.24	0.0371	2.85	0.534	0.19	0.651
2	Site C	3	7	Glasshouse	[2-7-3]	MB8	2	13	F	Y	55.16	0.0669	2.764	0.282	0.1	0.514
2	Site C	3	8	Glasshouse	[2-8-3]	RD9	3	13	C	Y	14.48	0.0048	2.685	0.632	0.24	0.79
2	Site C	3	9	Glasshouse	[2-9-3]	T14	1	9	G	N	0	0	2.654	0.633	0.24	1.009
2	Site C	3	10	Glasshouse	[2-10-3]	XZ5	2	2	A	Y	30.22	0.021	3.82	0.728	0.19	0.625
2	Site C	3	11	Glasshouse	[2-11-3]	GKW	3	3	F	Y	23.28	0.0166	2.874	0.521	0.18	0.554
2	Site C	3	12	Glasshouse	[2-12-3]	XLM	1	4	A	Y	26.26	0.0183	2.918	0.509	0.17	0.777
2	Site C	3	13	Glasshouse	[2-13-3]	WP4	2	7	A	Y	26.02	0.0192	1.997	0.457	0.23	0.56
2	Site C	3	14	Glasshouse	[2-14-3]	QV1	3	3	E	Y	16.2	0.0061	1.545	0.362	0.23	0.571
2	Site C	4	1	Glasshouse	[2-1-4]	YRT	3	3	C	Y	7.74	0.0033	3.475	0.544	0.16	0.932
2	Site C	4	2	Glasshouse	[2-2-4]	BJM	1	7	A	Y	17.81	0.0092	1.116	0.2	0.18	0.562
2	Site C	4	3	Glasshouse	[2-3-4]	LP4	2	14	C	N	0	0	1.958	0.494	0.25	0.857
2	Site C	4	4	Glasshouse	[2-4-4]	AL4	3	14	E	Y	25.82	0.0244	2.032	0.347	0.17	0.909
2	Site C	4	5	Glasshouse	[2-5-4]	RU7	1	12	D	Y	39.82	0.0998	8.676	1.064	0.12	1.173
2	Site C	4	6	Glasshouse	[2-6-4]	XQ8	2	1	A	N	0	0	2.509	0.665	0.27	0.8
2	Site C	4	7	Glasshouse	[2-7-4]	BKD	3	14	G	Y	51.67	0.0845	2.486	0.331	0.13	0.674
2	Site C	4	8	Glasshouse	[2-8-4]	IH7	1	14	G	Y	39.89	0.0284	2.002	0.376	0.19	0.485
2	Site C	4	9	Glasshouse	[2-9-4]	ETN	2	12	B	Y	7.06	0.0017	2.406	0.462	0.19	0.787
2	Site C	4	10	Glasshouse	[2-10-4]	BEF	3	1	E	Y	3.31	0.0008	1.264	0.428	0.34	0.513
2	Site C	4	11	Glasshouse	[2-11-4]	JJT	1	13	A	Y	15.97	0.0134	2.412	0.437	0.18	0.561
2	Site C	4	12	Glasshouse	[2-12-4]	GHY	2	13	G	Y	30.64	0.0344	3.072	0.427	0.14	0.966
2	Site C	4	13	Glasshouse	[2-13-4]	HGS	3	4	G	Y	28.11	0.0256	1.776	0.406	0.23	0.632
2	Site C	4	14	Glasshouse	[2-14-4]	MHS	1	10	A	Y	43.22	0.0134	3.22	0.455	0.14	0.608
2	Site C	5	1	Glasshouse	[2-1-5]	W99	1	14	E	Y	17.58	0.0109	2.155	0.504	0.23	0.871
2	Site C	5	2	Glasshouse	[2-2-5]	Z2U	2	8	B	Y	50.53	0.0964	2.757	0.489	0.18	0.663
2	Site C	5	3	Glasshouse	[2-3-5]	STV	3	5	E	Y	41.77	0.0079	2.03	0.445	0.22	0.651
2	Site C	5	4	Glasshouse	[2-4-5]	UEC	1	13	C	Y	41.28	0.0813	2.044	0.384	0.19	0.886
2	Site C	5	5	Glasshouse	[2-5-5]	NKP	2	2	B	Y	40.89	0.0102	2.967	0.663	0.22	0.887
2	Site C	5	6	Glasshouse	[2-6-5]	TML	3	8	G	N	0	0	1.434	0.409	0.29	0.57
2	Site C	5	7	Glasshouse	[2-7-5]	SOO	1	8	D	Y	1.51	0.0017	0.691	0.22	0.32	0.556
2	Site C	5	8	Glasshouse	[2-8-5]	AAJ	2	7	B	Y	26.82	0.0114	1.959	0.37	0.19	0.507
2	Site C	5	9	Glasshouse	[2-9-5]	EK5	3	9	E	Y	20.71	0.0459	3.281	0.585	0.18	0.667
2	Site C	5	10	Glasshouse	[2-10-5]	XYJ	1	1	G	N	0	0	1.857	0.566	0.3	0.531
2	Site C	5	11	Glasshouse	[2-11-5]	AQ4	2	9	D	Y	37.74	0.0025	1.493	0.409	0.27	0.578
2	Site C	5	12	Glasshouse	[2-12-5]	DMF	3	14	F	Y	33.72	0.0754	1.832	0.366	0.2	0.858
2	Site C	5	13	Glasshouse	[2-13-5]	WAM	1	2	G	Y	8.44	0.0011	1.504	0.423	0.28	0.594
2	Site C	5	14	Glasshouse	[2-14-5]	QCE	2	2	G	Y	48.84	0.13	4.402	0.671	0.15	0.525
2	Site C	6	1	Glasshouse	[2-1-6]	SXI	2	10	F	Y	12.12	0.0047	1.11	0.32	0.29	0.81
2	Site C	6	2	Glasshouse	[2-2-6]	AM4	3	13	D	Y	58.09	0.2492	2.98	0.39	0.13	0.53
2	Site C	6	3	Glasshouse	[2-3-6]	L73	1	12	G	Y	30.99	0.0144	1.16	0.34	0.29	0.82
2	Site C	6	4	Glasshouse	[2-4-6]	X79	2	3	G	Y	5.89	0.0546	1.34	0.33	0.25	0.8
2	Site C	6	5	Glasshouse	[2-5-6]	YD2	3	3	B	N	0	0	1.92	0.21	0.11	0.7
2	Site C	6	6	Glasshouse	[2-6-6]	NYG	1	5	C	Y	25.82	0.0153	1.16	0.27	0.23	0.64
2	Site C	6	7	Glasshouse	[2-7-6]	XEE	2	10	A	Y	17.89	0.0277	0.86	0.19	0.22	0.43
2	Site C	6	8	Glasshouse	[2-8-6]	WHY	3	11	E	Y	39.06	0.0198	1.81	0.44	0.24	0.45
2	Site C	6	9	Glasshouse	[2-9-6]	RXP	1	11	G	Y	33.77	0.0168	3.96	0.93	0.23	0.76
2	Site C	6	10	Glasshouse	[2-10-6]	HJ3	2	11	F	Y	38.51	0.1299	2.34	0.45	0.19	0.5
2	Site C	6	11	Glasshouse	[2-11-6]	LX9	3	1	F	Y	6.46	0.0053	1.75	0.46	0.26	0.57
2	Site C	6	12	Glasshouse	[2-12-6]	J9Z	1	7	B	Y	1.98	0.0009	1.65	0.42	0.25	0.61
2	Site C	6	13	Glasshouse	[2-13-6]	W9Q	2	11	D	Y	56.62	0.1493	2.47	0.43	0.17	0.56
2	Site C	6	14	Glasshouse	[2-14-6]	U7S	3	5	F	Y	6.46	0.2308	2.32	0.31	0.13	0.43
2	Site C	7	1	Glasshouse	[2-1-7]	NYS	3	13	G	Y	38.55	0.0396	2.47	0.44	0.18	0.71
2	Site C	7	2	Glasshouse	[2-2-7]	AUV	1	10	B	Y	45.65	0.0763	1.83	0.37	0.2	0.57
2	Site C	7	3	Glasshouse	[2-3-7]	HDA	2	7	G	N	0	0	0.94	0.34	0.36	0.68
2	Site C	7	4	Glasshouse	[2-4-7]	Q3C	3	10	C	Y	33.59	0.0361	2.15	0.49	0.23	0.71
2	Site C	7	5	Glasshouse	[2-5-7]	UTG	1	6	G	Y	40.92	0.0916	7.33	0.97	0.13	0.77
2	Site C	7	6	Glasshouse	[2-6-7]	IQG	2	7	F	Y	34.7	0.0112	0.96	0.39	0.41	0.56
2	Site C	7	7	Glasshouse	[2-7-7]	W16	3	6	D	Y	17.42	0.0092	1.14	0.31	0.27	0.48
2	Site C	7	8	Glasshouse	[2-8-7]	LT7	1	14	D	Y	32.83	0.0141	2.3	0.4	0.17	0.42
2	Site C	7	9	Glasshouse	[2-9-7]	LR8	2	6	B	N	0	0	3.01	0.76	0.25	0.61
2	Site C	7	10	Glasshouse	[2-10-7]	XO3	3	8	F	Y	10.03	0.0046	1.47	0.43	0.29	0.45
2	Site C	7	11	Glasshouse	[2-11-7]	U7T	1	9	E	Y	44.91	0.0521	2.16	0.46	0.21	0.62
2	Site C	7	12	Glasshouse	[2-12-7]	ZKQ	2	1	C	Y	42.52	0.0172	2.16	0.53	0.25	0.53
2	Site C	7	13	Glasshouse	[2-13-7]	JAP	3	6	F	Y	33.14	0.0547	1.6	0.28	0.18	0.36
2	Site C	7	14	Glasshouse	[2-14-7]	VSO	1	13	F	Y	38.1	0.1534	3.69	0.56	0.15	0.71
3	Site B	1	1	Glasshouse	[3-1-1]	BFS	2	14	A	Y	18.34	0.0213	4.892	0.628	0.13	1.139
3	Site B	1	2	Glasshouse	[3-2-1]	W7O	3	14	D	Y	17.12	0.0893	3.159	0.398	0.13	1.05
3	Site B	1	3	Glasshouse	[3-3-1]	CO6	1	7	D	Y	11.6	0.0058	4.697	0.756	0.16	1.129
3	Site B	1	4	Glasshouse	[3-4-1]	NP9	2	7	E	Y	13.93	0.009	5.197	0.722	0.14	1.395
3	Site B	1	5	Glasshouse	[3-5-1]	OPS	3	8	E	Y	35.07	0.2634	11.82	1.206	0.1	1.071
3	Site B	1	6	Glasshouse	[3-6-1]	LB9	1	3	C	Y	52.16	0.1695	5.442	0.685	0.13	0.65
3	Site B	1	7	Glasshouse	[3-7-1]	AVI	2	2	F	Y	23.54	0.0444	4.543	0.628	0.14	0.812
3	Site B	1	8	Glasshouse	[3-8-1]	KFR	3	2	D	Y	23.68	0.0134	3.465	0.447	0.13	0.677
3	Site B	1	9	Glasshouse	[3-9-1]	CKA	1	8	B	Y	26.36	0.0482	7.025	0.966	0.14	0.77
3	Site B	1	10	Glasshouse	[3-10-1]	S3F	2	7	C	Y	5.97	0.0068	4.247	0.639	0.15	0.651
3	Site B	1	11	Glasshouse	[3-11-1]	Q6G	3	10	G	Y	7.67	0.0102	3.416	0.53	0.16	0.881
3	Site B	1	12	Glasshouse	[3-12-1]	BYB	1	2	D	Y	26.18	0.0504	4.93	0.65	0.13	0.866
3	Site B	1	13	Glasshouse	[3-13-1]	NPN	2	12	A	Y	39.12	0.1051	4.302	0.467	0.11	0.723
3	Site B	1	14	Glasshouse	[3-14-1]	G1Y	3	13	A	Y	7.38	0.0206	3.995	0.505	0.13	0.627
3	Site B	2	1	Glasshouse	[3-1-2]	UU3	3	12	C	Y	85.29	0.0382	3.011	0.73	0.24	0.975
3	Site B	2	2	Glasshouse	[3-2-2]	O2E	1	14	F	Y	40.95	0.1733	5.913	0.697	0.12	0.826
3	Site B	2	3	Glasshouse	[3-3-2]	XC9	2	2	C	Y	34.2	0.0417	6.752	0.949	0.14	1.156
3	Site B	2	4	Glasshouse	[3-4-2]	MLC	3	3	G	Y	40.18	0.0511	5.703	0.859	0.15	1.45
3	Site B	2	5	Glasshouse	[3-5-2]	YBK	1	3	F	Y	4.03	0.0007	3.509	0.392	0.11	0.895
3	Site B	2	6	Glasshouse	[3-6-2]	FJA	2	1	B	Y	6.18	0.0056	4.978	1	0.2	0.956
3	Site B	2	7	Glasshouse	[3-7-2]	IQP	3	4	C	Y	55.9	0.1167	5.06	0.509	0.1	0.762
3	Site B	2	8	Glasshouse	[3-8-2]	YML	1	13	D	Y	39.7	0.024	3.704	0.365	0.1	0.482
3	Site B	2	9	Glasshouse	[3-9-2]	I3N	2	9	B	Y	11.03	0.0244	6.061	0.945	0.16	0.924
3	Site B	2	10	Glasshouse	[3-10-2]	CO4	3	9	A	Y	31.85	0.0385	5.305	0.742	0.14	0.671
3	Site B	2	11	Glasshouse	[3-11-2]	QPZ	1	3	B	Y	43.71	0.0534	4.508	0.545	0.12	0.983
3	Site B	2	12	Glasshouse	[3-12-2]	PY6	2	5	D	Y	33.38	0.0094	4.381	0.518	0.12	0.905
3	Site B	2	13	Glasshouse	[3-13-2]	UU2	3	10	F	Y	63.52	0.1151	3.769	0.383	0.1	0.624
3	Site B	2	14	Glasshouse	[3-14-2]	POO	1	12	F	Y	24.86	0.0182	3.053	0.277	0.09	0.588
3	Site B	3	1	Glasshouse	[3-1-3]	DDP	1	11	D	Y	23.22	0.0012	4.136	0.502	0.12	0.805
3	Site B	3	2	Glasshouse	[3-2-3]	W76	2	14	F	Y	52.78	0.2674	4.983	0.557	0.11	0.809
3	Site B	3	3	Glasshouse	[3-3-3]	LHZ	3	12	B	Y	30.25	0.0681	3.586	0.441	0.12	0.693
3	Site B	3	4	Glasshouse	[3-4-3]	K6D	1	8	A	Y	47.06	0.0727	4.271	0.563	0.13	0.802
3	Site B	3	5	Glasshouse	[3-5-3]	JBX	2	8	C	Y	39.59	0.0907	4.875	0.453	0.09	0.879
3	Site B	3	6	Glasshouse	[3-6-3]	XJN	3	8	A	Y	30.24	0.0075	2.76	0.557	0.2	0.722
3	Site B	3	7	Glasshouse	[3-7-3]	SE2	1	7	G	Y	58.53	0.2015	3.413	0.394	0.12
3	Site B	3	8	Glasshouse	[3-8-3]	WNK	2	9	C	Y	25.42	NA	5.307	0.775	0.15	0.796
3	Site B	3	9	Glasshouse	[3-9-3]	IKK	3	1	G	Y	24.56	0.0482	5.569	0.889	0.16	0.755
3	Site B	3	10	Glasshouse	[3-10-3]	XNF	1	6	A	Y	43.21	0.1222	5.219	0.604	0.12	0.549
3	Site B	3	11	Glasshouse	[3-11-3]	GVW	2	11	E	Y	46.06	0.1217	4.901	0.505	0.1	0.629
3	Site B	3	12	Glasshouse	[3-12-3]	YK5	3	14	A	Y	25.81	0.0383	2.834	0.43	0.15	0.719
3	Site B	3	13	Glasshouse	[3-13-3]	XKJ	1	11	B	Y	45.52	0.2038	3.016	0.325	0.11	0.586
3	Site B	3	14	Glasshouse	[3-14-3]	TOB	2	9	F	Y	60.75	0.1204	4.646	0.525	0.11	0.61
3	Site B	4	1	Glasshouse	[3-1-4]	A3H	2	7	D	Y	21.25	0.0715	3.133	0.516	0.16	1.229
3	Site B	4	2	Glasshouse	[3-2-4]	DQM	3	4	B	Y	53.03	0.1342	2.465	0.43	0.17	0.593
3	Site B	4	3	Glasshouse	[3-3-4]	EZ2	1	4	F	Y	38.34	0.0396	2.812	0.447	0.16	0.712
3	Site B	4	4	Glasshouse	[3-4-4]	QFE	2	9	E	Y	35	0.0351	3.114	0.475	0.15	0.786
3	Site B	4	5	Glasshouse	[3-5-4]	Z1O	3	12	F	Y	33.26	0.0852	7.025	0.793	0.11	0.994
3	Site B	4	6	Glasshouse	[3-6-4]	SCB	1	14	C	Y	36.25	0.0929	3.973	0.481	0.12	0.532
3	Site B	4	7	Glasshouse	[3-7-4]	S6M	2	12	E	Y	56.6	0.1011	2.602	0.333	0.13	0.529
3	Site B	4	8	Glasshouse	[3-8-4]	JCM	3	6	A	Y	77.33	0.1089	4.715	0.678	0.14	0.54
3	Site B	4	9	Glasshouse	[3-9-4]	KON	1	1	C	Y	20.35	0.0132	5.24	1.029	0.2	0.972
3	Site B	4	10	Glasshouse	[3-10-4]	YWQ	2	3	C	Y	55.82	0.1055	3.047	0.454	0.15	0.604
3	Site B	4	11	Glasshouse	[3-11-4]	Z4W	3	7	F	Y	47.51	0.0695	4.756	0.639	0.13	0.798
3	Site B	4	12	Glasshouse	[3-12-4]	Q1P	1	4	G	Y	46.93	0.0624	3.71	0.539	0.15	0.755
3	Site B	4	13	Glasshouse	[3-13-4]	OQE	2	8	D	Y	72.93	0.1974	6.14	0.795	0.13	0.723
3	Site B	4	14	Glasshouse	[3-14-4]	BW4	3	4	A	Y	59.96	0.1108	5.691	0.709	0.12	0.631
3	Site B	5	1	Glasshouse	[3-1-5]	HMW	3	12	G	Y	18.27	0.0422	2.856	0.497	0.17	0.654
3	Site B	5	2	Glasshouse	[3-2-5]	FYF	1	4	B	Y	28.75	0.1677	1.821	0.308	0.17	0.62
3	Site B	5	3	Glasshouse	[3-3-5]	OOM	2	10	C	Y	31.8	0.0645	2.519	0.433	0.17	0.562
3	Site B	5	4	Glasshouse	[3-4-5]	ZPF	3	5	D	Y	45.07	0.105	2.769	0.501	0.18	0.968
3	Site B	5	5	Glasshouse	[3-5-5]	NEL	1	4	C	Y	27.93	0.0276	2.672	0.394	0.15	0.763
3	Site B	5	6	Glasshouse	[3-6-5]	CNC	2	1	G	Y	38.46	0.0803	3.65	0.64	0.18	0.705
3	Site B	5	7	Glasshouse	[3-7-5]	US4	3	6	B	Y	41.78	0.0947	2.155	0.299	0.14	0.478
3	Site B	5	8	Glasshouse	[3-8-5]	YFQ	1	9	A	Y	67.77	0.125	4.65	0.636	0.14	0.518
3	Site B	5	9	Glasshouse	[3-9-5]	A71	2	6	F	Y	48.69	0.1349	5.546	0.846	0.15	0.659
3	Site B	5	10	Glasshouse	[3-10-5]	D1J	3	9	G	Y	56.64	0.1699	3.49	0.544	0.16	0.518
3	Site B	5	11	Glasshouse	[3-11-5]	EGL	1	3	G	Y	56.19	0.0921	2.2	0.421	0.19	0.619
3	Site B	5	12	Glasshouse	[3-12-5]	MTE	2	4	D	Y	28.33	0.0527	2.705	0.458	0.17	0.757
3	Site B	5	13	Glasshouse	[3-13-5]	RCC	3	5	C	Y	51.16	0.1408	-49.46	0.531		0.593
3	Site B	5	14	Glasshouse	[3-14-5]	GKR	1	13	E	Y	46.74	0.1253	2.384	0.353	0.15	0.748
3	Site B	6	1	Glasshouse	[3-1-6]	WBZ	1	10	D	Y	29.32	0.0852	3.75	0.53	0.14	0.81
3	Site B	6	2	Glasshouse	[3-2-6]	JSB	2	13	B	Y	46.83	0.2321	1.54	0.14	0.09	0.66
3	Site B	6	3	Glasshouse	[3-3-6]	LWB	3	11	G	Y	40.22	0.0724	2.77	0.39	0.14	0.68
3	Site B	6	4	Glasshouse	[3-4-6]	RPH	1	12	B	Y	43.54	0.1495	3.2	0.47	0.15	0.9
3	Site B	6	5	Glasshouse	[3-5-6]	Q1G	2	14	B	Y	43.89	0.0924	2.91	0.3	0.1	0.77
3	Site B	6	6	Glasshouse	[3-6-6]	EGX	3	7	A	Y	44.18	0.1397	2.82	0.48	0.17	0.53
3	Site B	6	7	Glasshouse	[3-7-6]	YKU	1	2	F	Y	65.5	0.1472	2.91	0.36	0.12	0.48
3	Site B	6	8	Glasshouse	[3-8-6]	ZPY	2	8	A	Y	23.59	0.0629	2.82	0.45	0.16	0.66
3	Site B	6	9	Glasshouse	[3-9-6]	GOB	3	4	F	Y	42.54	0.1591	5.8	0.7	0.12	0.61
3	Site B	6	10	Glasshouse	[3-10-6]	EB2	1	1	F	Y	51.32	0.1475	7.19	0.9	0.13	0.74
3	Site B	6	11	Glasshouse	[3-11-6]	BR2	2	4	A	Y	32.63	0.064	2.36	0.4	0.17	0.79
3	Site B	6	12	Glasshouse	[3-12-6]	UOU	3	4	E	Y	41.88	0.0427	2.76	0.33	0.12	0.57
3	Site B	6	13	Glasshouse	[3-13-6]	A4V	1	13	B	Y	53.49	0.1107	1.98	0.34	0.17	0.49
3	Site B	6	14	Glasshouse	[3-14-6]	H48	2	4	F	Y	36.25	0.0998	3.18	0.42	0.13	0.53
3	Site B	7	1	Glasshouse	[3-1-7]	PIW	2	3	B	Y	38.78	0.064	5.75	0.96	0.17	1.09
3	Site B	7	2	Glasshouse	[3-2-7]	XKH	3	10	A	Y	63.46	0.0431	1.89	0.47	0.25	0.58
3	Site B	7	3	Glasshouse	[3-3-7]	U4L	1	14	A	Y	25.44	0.0436	2.25	0.38	0.17	0.63
3	Site B	7	4	Glasshouse	[3-4-7]	H4P	2	12	G	Y	57.38	0.0839	2.32	0.32	0.14	0.69
3	Site B	7	5	Glasshouse	[3-5-7]	SKO	3	6	C	Y	51.77	NA	3.72	0.52	0.14	0.79
3	Site B	7	6	Glasshouse	[3-6-7]	KLC	1	2	E	Y	60.07	0.1182	2.84	0.46	0.16	0.45
3	Site B	7	7	Glasshouse	[3-7-7]	L67	2	4	C	Y	58.61	0.2217	3.5	0.45	0.13	0.7
3	Site B	7	8	Glasshouse	[3-8-7]	WM3	3	10	B	Y	57.32	0.1446	3.83	0.59	0.15	0.47
3	Site B	7	9	Glasshouse	[3-9-7]	AKA	1	10	G	Y	52.7	0.1004	5.58	0.82	0.15	0.69
3	Site B	7	10	Glasshouse	[3-10-7]	DNI	2	2	E	Y	44.4	0.0676	2.52	0.42	0.17	0.5
3	Site B	7	11	Glasshouse	[3-11-7]	TIH	3	14	C	Y	41.54	0.0742	3.63	0.69	0.19	0.65
3	Site B	7	12	Glasshouse	[3-12-7]	AX8	1	5	A	Y	51.77	0.0435	2.6	0.5	0.19	0.62
3	Site B	7	13	Glasshouse	[3-13-7]	N3C	2	5	C	Y	39.97	0.0898	2.48	0.34	0.14	0.52
3	Site B	7	14	Glasshouse	[3-14-7]	GZF	3	11	F	Y	72.02	0.0946	2.83	0.39	0.14	0.6
1	Site A	1	1	Growth_Chamber	[4-1-1]	JDW	4	10	C	Y	2.28	0.0033	3.974	0.909	0.23	1.554
1	Site A	1	2	Growth_Chamber	[4-2-1]	AWR	7	11	C	Y	18.26	0.0029	4.046	0.575	0.14	0.617
1	Site A	1	3	Growth_Chamber	[4-3-1]	KJW	6	9	F	Y	23.18	0.0345	5.083	0.968	0.19	1.447
1	Site A	1	4	Growth_Chamber	[4-4-1]	XC3	5	3	B	N	0	0	3.086	0.803	0.26	1.404
1	Site A	1	5	Growth_Chamber	[4-5-1]	M16	4	12	E	Y	21.37	0.0153	4.869	0.876	0.18	1.145
1	Site A	1	6	Growth_Chamber	[4-6-1]	NRY	7	9	B	Y	12.22	0.0164	3.27	0.511	0.16	0.484
1	Site A	1	7	Growth_Chamber	[4-7-1]	E5G	6	3	C	Y	11.86	0.003	2.839	0.537	0.19	0.633
1	Site A	1	8	Growth_Chamber	[4-8-1]	K8X	5	10	F	Y	26.29	0.0047	1.563	0.37	0.24	0.545
1	Site A	1	9	Growth_Chamber	[4-9-1]	S9Z	4	1	B	Y	32.04	0.0471	6.533	1.216	0.19	0.867
1	Site A	1	10	Growth_Chamber	[4-10-1]	SRS	7	11	D	Y	15.5	0.018	3.339	0.768	0.23	1.018
1	Site A	1	11	Growth_Chamber	[4-11-1]	ZVG	6	6	A	Y	14.87	0.012	2.074	0.595	0.29	0.886
1	Site A	1	12	Growth_Chamber	[4-12-1]	NVS	5	4	C	Y	31.16	NA	4.116	0.696	0.17	0.83
1	Site A	1	13	Growth_Chamber	[4-13-1]	RMK	4	6	A	Y	44.53	0.0565	3.653	0.535	0.15	0.622
1	Site A	1	14	Growth_Chamber	[4-14-1]	ATZ	7	11	G	Y	18.87	0.0164	3.515	0.494	0.14	0.636
1	Site A	2	1	Growth_Chamber	[4-1-2]	L9A	5	6	C	Y	18.89	0.0193	2.735	0.71	0.26	1.291
1	Site A	2	2	Growth_Chamber	[4-2-2]	Q8R	4	8	E	Y	27.91	0.0065	1.484	0.346	0.23	0.507
1	Site A	2	3	Growth_Chamber	[4-3-2]	EX7	7	6	D	Y	35.18	0.022	5.218	1.011	0.19	0.961
1	Site A	2	4	Growth_Chamber	[4-4-2]	KPD	6	8	G	Y	18.43	0.0805	5.315	1.064	0.2	1.851
1	Site A	2	5	Growth_Chamber	[4-5-2]	PMD	5	8	D	Y	21.45	0.0065	1.888	0.391	0.21	1.295
1	Site A	2	6	Growth_Chamber	[4-6-2]	IRU	4	3	D	Y	35.67	NA	5.069	1.22	0.24	1.101
1	Site A	2	7	Growth_Chamber	[4-7-2]	N9I	7	10	C	Y	18.72	0.0179	2.646	0.687	0.26	0.743
1	Site A	2	8	Growth_Chamber	[4-8-2]	DIF	6	7	C	Y	25.09	0.0305	1.897	0.42	0.22	0.631
1	Site A	2	9	Growth_Chamber	[4-9-2]	DGX	5	9	D	Y	17.1	0.0083	3.339	0.862	0.26	1.016
1	Site A	2	10	Growth_Chamber	[4-10-2]	QHL	4	9	E	Y	27.24	0.0169	4.269	0.66	0.15	0.58
1	Site A	2	11	Growth_Chamber	[4-11-2]	UVD	7	9	C	Y	46.19	0.0401	4.039	0.607	0.15	0.76
1	Site A	2	12	Growth_Chamber	[4-12-2]	H2J	6	7	G	Y	16.35	0.0277	3.264	0.786	0.24	0.814
1	Site A	2	13	Growth_Chamber	[4-13-2]	LV6	5	2	F	Y	40.93	0.0323	5.283	0.847	0.16	0.729
1	Site A	2	14	Growth_Chamber	[4-14-2]	HJ7	4	12	C	Y	37.37	0.0556	3.271	0.715	0.22	0.643
1	Site A	3	1	Growth_Chamber	[4-1-3]	AHO	6	3	E	Y	16.96	0.0078	1.84	0.465	0.25	1.039
1	Site A	3	2	Growth_Chamber	[4-2-3]	U29	5	12	E	Y	15.44	0.024	2.623	0.436	0.17	0.582
1	Site A	3	3	Growth_Chamber	[4-3-3]	ORT	4	1	E	Y	38.74	0.0092	1.653	0.483	0.29	0.726
1	Site A	3	4	Growth_Chamber	[4-4-3]	GMC	7	10	B	Y	26.12	0.0345	2.761	0.494	0.18	0.648
1	Site A	3	5	Growth_Chamber	[4-5-3]	VRB	6	12	C	Y	12.57	0.0828	7.287	0.904	0.12	0.946
1	Site A	3	6	Growth_Chamber	[4-6-3]	L58	5	9	F	Y	23.86	0.0877	3.651	0.781	0.21	0.807
1	Site A	3	7	Growth_Chamber	[4-7-3]	ZZI	4	3	A	Y	30.35	0.1174	3.269	0.484	0.15	0.471
1	Site A	3	8	Growth_Chamber	[4-8-3]	Y3E	7	1	G	Y	20.41	0.1427	2.241	0.486	0.22	0.586
1	Site A	3	9	Growth_Chamber	[4-9-3]	QL2	6	5	E	Y	18.55	0.0918	4.558	0.919	0.2	0.804
1	Site A	3	10	Growth_Chamber	[4-10-3]	SEQ	5	2	E	Y	38.31	0.2913	3.012	0.687	0.23	0.636
1	Site A	3	11	Growth_Chamber	[4-11-3]	TAV	4	7	B	Y	25.27	0.3128	2.387	0.42	0.18	0.787
1	Site A	3	12	Growth_Chamber	[4-12-3]	KH2	7	10	A	Y	25.69	0.0539	3.058	0.655	0.21	0.895
1	Site A	3	13	Growth_Chamber	[4-13-3]	TOR	6	3	B	Y	38.66	0.0883	4.129	0.659	0.16	0.677
1	Site A	3	14	Growth_Chamber	[4-14-3]	OXY	5	4	A	Y	45.8	0.1613	6.157	0.85	0.14	0.734
1	Site A	4	1	Growth_Chamber	[4-1-4]	U4R	7	1	E	N	0	0	1.392	0.413	0.3	0.638
1	Site A	4	2	Growth_Chamber	[4-2-4]	J9L	6	2	C	Y	22.33	0.0115	1.862	0.444	0.24	0.495
1	Site A	4	3	Growth_Chamber	[4-3-4]	E15	5	10	G	Y	15.86	0.0057	1.24	0.344	0.28	0.59
1	Site A	4	4	Growth_Chamber	[4-4-4]	FHL	4	4	E	Y	28.53	0.0507	2.428	0.556	0.23	1.035
1	Site A	4	5	Growth_Chamber	[4-5-4]	O71	7	7	C	Y	3.66	0.0012	1.894	0.527	0.28	0.903
1	Site A	4	6	Growth_Chamber	[4-6-4]	CTB	6	8	C	Y	55.66	0.074	4.961	0.793	0.16	0.646
1	Site A	4	7	Growth_Chamber	[4-7-4]	BCS	5	2	B	Y	33.9	0.0548	2.559	0.542	0.21	0.719
1	Site A	4	8	Growth_Chamber	[4-8-4]	NOE	4	11	A	Y	46.28	0.1143	3.153	0.509	0.16	0.605
1	Site A	4	9	Growth_Chamber	[4-9-4]	T3Q	7	10	F	Y	39.89	0.0791	5.478	0.881	0.16	0.818
1	Site A	4	10	Growth_Chamber	[4-10-4]	C77	6	6	B	Y	38.18	0.0625	4.245	0.654	0.15	0.596
1	Site A	4	11	Growth_Chamber	[4-11-4]	PTO	5	10	B	Y	42.23	0.1264	4.454	0.831	0.19	0.839
1	Site A	4	12	Growth_Chamber	[4-12-4]	JYR	4	7	C	Y	34.69	0.0108	1.677	0.368	0.22	0.769
1	Site A	4	13	Growth_Chamber	[4-13-4]	PVJ	7	7	G	Y	30.66	0.0209	2.088	0.386	0.18	0.546
1	Site A	4	14	Growth_Chamber	[4-14-4]	JZJ	6	1	A	Y	35.98	0.193	3.809	0.756	0.2	0.579
1	Site A	5	1	Growth_Chamber	[4-1-5]	KVD	4	11	C	Y	29.64	0.0436	2.533	0.546	0.22	0.96
1	Site A	5	2	Growth_Chamber	[4-2-5]	CA9	7	9	F	Y	39.37	0.2614	2.948	0.525	0.18	0.714
1	Site A	5	3	Growth_Chamber	[4-3-5]	RZI	6	12	B	Y	5.57	0.0006	1.013	0.321	0.32	0.681
1	Site A	5	4	Growth_Chamber	[4-4-5]	W2C	5	7	E	Y	16.45	0.0181	1.77	0.534	0.3	0.981
1	Site A	5	5	Growth_Chamber	[4-5-5]	VN8	4	3	B	Y	10.4	0.0027	1.276	0.315	0.25	0.901
1	Site A	5	6	Growth_Chamber	[4-6-5]	IZ7	7	12	F	Y	33.8	0.1324	3.108	0.584	0.19	0.473
1	Site A	5	7	Growth_Chamber	[4-7-5]	UVF	6	8	D	Y	43.9	0.1255	2.994	0.497	0.17	0.514
1	Site A	5	8	Growth_Chamber	[4-8-5]	AIZ	5	6	G	Y	57.85	0.1538	6.15	2.805	0.46	0.703
1	Site A	5	9	Growth_Chamber	[4-9-5]	SK8	4	5	D	Y	44.86	0.1104	4.712	1.069	0.23	0.849
1	Site A	5	10	Growth_Chamber	[4-10-5]	KNK	7	1	C	Y	29.32	0.0077	1.664	0.5	0.3	0.491
1	Site A	5	11	Growth_Chamber	[4-11-5]	S8B	6	3	D	Y	12.36	0.029	2.758	0.539	0.2	0.81
1	Site A	5	12	Growth_Chamber	[4-12-5]	UZG	5	5	D	Y	16.27	0.0067	1.928	0.619	0.32	0.948
1	Site A	5	13	Growth_Chamber	[4-13-5]	LNT	4	6	G	Y	52.1	0.1285	2.9	0.582	0.2	0.734
1	Site A	5	14	Growth_Chamber	[4-14-5]	NFP	7	8	C	Y	33.25	0.1454	2.205	0.412	0.19	0.578
1	Site A	6	1	Growth_Chamber	[4-1-6]	F1P	5	2	C	Y	25.16	0.0489	1.63	0.45	0.28	0.79
1	Site A	6	2	Growth_Chamber	[4-2-6]	HNX	4	3	F	Y	47.37	0.2729	2.27	0.32	0.14	0.64
1	Site A	6	3	Growth_Chamber	[4-3-6]	TFP	7	3	G	Y	1.63	0.0027	-0.84	0.29		0.51
1	Site A	6	4	Growth_Chamber	[4-4-6]	CUW	6	3	F	Y	15.47	0.0301	2.49	0.47	0.19	0.71
1	Site A	6	5	Growth_Chamber	[4-5-6]	F7H	5	12	G	Y	14.55	0.0078	3.83	0.55	0.14	0.81
1	Site A	6	6	Growth_Chamber	[4-6-6]	ZQQ	4	6	C	Y	36.64	0.0496	3.72	0.66	0.18	0.65
1	Site A	6	7	Growth_Chamber	[4-7-6]	CTV	7	1	F	Y	30.81	0.2742	3.96	0.69	0.17	0.7
1	Site A	6	8	Growth_Chamber	[4-8-6]	PTL	6	10	D	Y	29.53	0.1821	1.15	0.17	0.15	0.51
1	Site A	6	9	Growth_Chamber	[4-9-6]	X4D	5	6	E	Y	45.13	0.1237	6.83	1.02	0.15	0.76
1	Site A	6	10	Growth_Chamber	[4-10-6]	CAC	4	1	F	Y	28.35	0.017	2.03	0.53	0.26	0.73
1	Site A	6	11	Growth_Chamber	[4-11-6]	TVM	7	5	A	Y	20.96	0.1058	3.55	0.56	0.16	0.75
1	Site A	6	12	Growth_Chamber	[4-12-6]	F3T	6	10	F	Y	15.45	0.0039	1.75	0.56	0.32	0.88
1	Site A	6	13	Growth_Chamber	[4-13-6]	Q5X	5	8	G	Y	23.73	0.0689	2.78	0.36	0.13	0.5
1	Site A	6	14	Growth_Chamber	[4-14-6]	TGZ	4	6	B	Y	37.81	0.3033	4.62	0.6	0.13	0.57
1	Site A	7	1	Growth_Chamber	[4-1-7]	B8W	6	5	A	Y	32.86	0.0596	4.44	0.81	0.18	0.75
1	Site A	7	2	Growth_Chamber	[4-2-7]	MPN	5	5	B	Y	44.86	0.0785	1.81	0.34	0.19	0.48
1	Site A	7	3	Growth_Chamber	[4-3-7]	AEF	4	5	F	Y	31.05	0.0424	3.35	0.66	0.2	0.68
1	Site A	7	4	Growth_Chamber	[4-4-7]	VYF	7	7	A	Y	19.49	0.0673	3.02	0.65	0.22	0.99
1	Site A	7	5	Growth_Chamber	[4-5-7]	CBA	6	4	E	Y	11.54	0.0066	0.11	0.05	0.45	0.7
1	Site A	7	6	Growth_Chamber	[4-6-7]	BSY	5	11	G	Y	19.31	0.0086	1.95	0.61	0.31	0.57
1	Site A	7	7	Growth_Chamber	[4-7-7]	CUM	4	2	D	Y	42.36	0.1787	5.58	0.91	0.16	0.7
1	Site A	7	8	Growth_Chamber	[4-8-7]	EFU	7	4	A	Y	41.43	0.114	2.8	0.48	0.17	0.66
1	Site A	7	9	Growth_Chamber	[4-9-7]	WJS	6	5	G	Y	30.86	0.1524	8.97	1.35	0.15	1.01
1	Site A	7	10	Growth_Chamber	[4-10-7]	PUV	5	2	G	Y	24.87	0.0454	2.51	0.57	0.23	0.48
1	Site A	7	11	Growth_Chamber	[4-11-7]	SEY	4	12	A	Y	37.82	0.0791	2.02	0.43	0.21	0.57
1	Site A	7	12	Growth_Chamber	[4-12-7]	E72	7	6	E	Y	32.5	0.0535	2.65	0.5	0.19	0.71
1	Site A	7	13	Growth_Chamber	[4-13-7]	XIP	6	9	D	Y	42.87	0.1391	5.1	0.82	0.16	0.65
1	Site A	7	14	Growth_Chamber	[4-14-7]	LOV	5	8	F	Y	29.82	0.0658	2.2	0.58	0.26	0.61
2	Site C	1	1	Growth_Chamber	[5-1-1]	F1A	6	7	B	N	0	0	3.015	0.755	0.25	0.988
2	Site C	1	2	Growth_Chamber	[5-2-1]	EVT	5	8	C	Y	5.32	0.0033	2.006	0.53	0.26	0.695
2	Site C	1	3	Growth_Chamber	[5-3-1]	O83	4	4	B	N	0	0	4.129	1.12	0.27	1.279
2	Site C	1	4	Growth_Chamber	[5-4-1]	H2E	7	10	D	N	0	0	4.76	1.282	0.27	1.633
2	Site C	1	5	Growth_Chamber	[5-5-1]	TEG	6	1	G	N	0	0	2.71	0.578	0.21	0.793
2	Site C	1	6	Growth_Chamber	[5-6-1]	SQP	5	7	D	N	0	0	1.272	0.335	0.26	0.466
2	Site C	1	7	Growth_Chamber	[5-7-1]	HX4	4	11	G	Y	7.29	0.0036	1.966	0.513	0.26	0.559
2	Site C	1	8	Growth_Chamber	[5-8-1]	X5Q	7	12	E	N	0	0	3.197	0.856	0.27	0.744
2	Site C	1	9	Growth_Chamber	[5-9-1]	P1U	6	10	B	N	0	0	3.157	0.795	0.25	1.009
2	Site C	1	10	Growth_Chamber	[5-10-1]	OLP	5	3	D	Y	15.15	0.0085	2.695	0.692	0.26	0.781
2	Site C	1	11	Growth_Chamber	[5-11-1]	DRM	4	9	C	Y	2.6	0.0045	2.627	0.724	0.28	0.659
2	Site C	1	12	Growth_Chamber	[5-12-1]	MEB	7	2	B	Y	0	0	2.649	0.718	0.27	0.879
2	Site C	1	13	Growth_Chamber	[5-13-1]	JPO	6	1	E	Y	0	0	1.835	0.508	0.28	0.655
2	Site C	1	14	Growth_Chamber	[5-14-1]	D1V	5	3	E	Y	19.23	0.0035	2.67	0.565	0.21	0.779
2	Site C	2	1	Growth_Chamber	[5-1-2]	YEU	7	3	B	N	0	0	1.492	0.433	0.29	0.779
2	Site C	2	2	Growth_Chamber	[5-2-2]	KJK	6	7	A	N	0	0	1.351	0.404	0.3	0.668
2	Site C	2	3	Growth_Chamber	[5-3-2]	T6J	5	9	E	N	0	0	1.523	0.437	0.29	0.752
2	Site C	2	4	Growth_Chamber	[5-4-2]	S2Z	4	12	G	N	0	0	1.756	0.521	0.3	0.873
2	Site C	2	5	Growth_Chamber	[5-5-2]	ATI	7	6	G	N	0	0	1.857	0.515	0.28	0.957
2	Site C	2	6	Growth_Chamber	[5-6-2]	A9P	6	11	G	Y	2	0.0034	2.472	0.704	0.28	1.009
2	Site C	2	7	Growth_Chamber	[5-7-2]	HBL	5	4	F	N	0	0	1.782	0.542	0.3	0.657
2	Site C	2	8	Growth_Chamber	[5-8-2]	RWB	4	12	B	Y	4.49	0.0004	2.335	0.681	0.29	0.615
2	Site C	2	9	Growth_Chamber	[5-9-2]	AMW	7	3	F	Y	0.4	0.0007	2.859	0.768	0.27	0.642
2	Site C	2	10	Growth_Chamber	[5-10-2]	I9U	6	4	B	Y	1.4	0.0015	1.748	0.689	0.39	0.6
2	Site C	2	11	Growth_Chamber	[5-11-2]	FNE	5	9	B	Y	1.09	0.0005	1.904	0.595	0.31	1.036
2	Site C	2	12	Growth_Chamber	[5-12-2]	LQA	4	4	F	Y	0	0	1.955	0.571	0.29	0.901
2	Site C	2	13	Growth_Chamber	[5-13-2]	UJW	7	4	E	N	0	0	1.274	0.357	0.28	0.704
2	Site C	2	14	Growth_Chamber	[5-14-2]	XFF	6	11	B	N	0	0	1.346	0.393	0.29	0.683
2	Site C	3	1	Growth_Chamber	[5-1-3]	QYW	4	1	C	N	0	0	1.685	0.494	0.29	0.911
2	Site C	3	2	Growth_Chamber	[5-2-3]	TP8	7	10	G	N	0	0	1.229	0.377	0.31	0.483
2	Site C	3	3	Growth_Chamber	[5-3-3]	NUJ	6	7	E	N	0	0	1.473	0.482	0.33	0.749
2	Site C	3	4	Growth_Chamber	[5-4-3]	WWA	5	1	B	N	0	0	1.304	0.366	0.28	0.585
2	Site C	3	5	Growth_Chamber	[5-5-3]	U5V	4	3	C	Y	1.21	0.0141	4.099	1.02	0.25	1.122
2	Site C	3	6	Growth_Chamber	[5-6-3]	WFD	7	5	E	Y	1.47	0.0065	2.304	0.633	0.27	0.67
2	Site C	3	7	Growth_Chamber	[5-7-3]	RQ7	6	6	C	Y	1.68	0.0003	1.187	0.349	0.29	0.52
2	Site C	3	8	Growth_Chamber	[5-8-3]	D6O	5	5	F	N	0	0	1.405	0.423	0.3	0.496
2	Site C	3	9	Growth_Chamber	[5-9-3]	FU8	4	1	A	N	0	0	3.04	0.832	0.27	0.732
2	Site C	3	10	Growth_Chamber	[5-10-3]	IM4	7	1	D	Y	8.31	0.0033	2.2	0.655	0.3	0.631
2	Site C	3	11	Growth_Chamber	[5-11-3]	KTH	6	10	E	N	0	0	1.813	0.499	0.28	0.696
2	Site C	3	12	Growth_Chamber	[5-12-3]	OWI	5	11	D	N	0	0	1.907	0.562	0.29	0.776
2	Site C	3	13	Growth_Chamber	[5-13-3]	VLP	4	7	E	N	0	0	2.149	0.626	0.29	0.678
2	Site C	3	14	Growth_Chamber	[5-14-3]	AAI	7	5	D	N	0	0	1.153	0.347	0.3	0.651
2	Site C	4	1	Growth_Chamber	[5-1-4]	H6X	5	12	C	N	0	0	1.876	0.566	0.3	1.026
2	Site C	4	2	Growth_Chamber	[5-2-4]	SSY	4	12	D	N	0	0	1.919	0.554	0.29	0.675
2	Site C	4	3	Growth_Chamber	[5-3-4]	OYQ	7	8	G	N	0	0	0.978	0.326	0.33	0.492
2	Site C	4	4	Growth_Chamber	[5-4-4]	SUJ	6	4	D	N	0	0	1.511	0.483	0.32	0.894
2	Site C	4	5	Growth_Chamber	[5-5-4]	DCU	5	1	F	N	0	0	1.025	0.316	0.31	0.757
2	Site C	4	6	Growth_Chamber	[5-6-4]	L2Q	4	4	D	N	0	0	0.88	0.286	0.32	0.627
2	Site C	4	7	Growth_Chamber	[5-7-4]	VTV	7	11	E	N	0	0	1.423	0.416	0.29	0.521
2	Site C	4	8	Growth_Chamber	[5-8-4]	VIO	6	1	C	N	0	0	1.165	0.393	0.34	0.695
2	Site C	4	9	Growth_Chamber	[5-9-4]	Q6T	5	4	B	N	0	0	2.37	0.651	0.27	0.571
2	Site C	4	10	Growth_Chamber	[5-10-4]	B2Z	4	1	D	N	0	0	1.686	0.524	0.31	0.639
2	Site C	4	11	Growth_Chamber	[5-11-4]	OFC	7	3	C	Y	4.47	0	0.976	0.327	0.34	0.635
2	Site C	4	12	Growth_Chamber	[5-12-4]	FWP	6	2	B	N	0	0	1.398	0.45	0.32	0.721
2	Site C	4	13	Growth_Chamber	[5-13-4]	JZG	5	3	F	N	0	0	1.842	0.555	0.3	0.594
2	Site C	4	14	Growth_Chamber	[5-14-4]	RRX	4	8	C	Y	4.53	0.0006	1.334	0.433	0.32	0.614
2	Site C	5	1	Growth_Chamber	[5-1-5]	PL9	6	5	F	N	0	0	1.174	0.387	0.33	0.7
2	Site C	5	2	Growth_Chamber	[5-2-5]	ZXJ	5	10	C	Y	1.12	0.0028	0.402	0.147	0.37	0.636
2	Site C	5	3	Growth_Chamber	[5-3-5]	RC4	4	8	D	N	0	0	1.234	0.427	0.35	0.773
2	Site C	5	4	Growth_Chamber	[5-4-5]	V5L	7	11	A	N	0	0	1.181	0.42	0.36	0.82
2	Site C	5	5	Growth_Chamber	[5-5-5]	PQ2	6	8	B	N	0	0	1.421	0.433	0.3	0.829
2	Site C	5	6	Growth_Chamber	[5-6-5]	QCP	5	12	D	Y	1.46	0.0192	1.518	0.49	0.32	0.774
2	Site C	5	7	Growth_Chamber	[5-7-5]	FXR	4	12	F	Y	11.73	0.0089	1.357	0.44	0.32	0.556
2	Site C	5	8	Growth_Chamber	[5-8-5]	EOD	7	4	G	N	0	0	1.557	0.526	0.34	0.55
2	Site C	5	9	Growth_Chamber	[5-9-5]	GRB	6	6	F	N	0	0	2.012	0.633	0.31	0.804
2	Site C	5	10	Growth_Chamber	[5-10-5]	PMA	5	1	G	Y	1.69	0.0044	1.373	0.481	0.35	0.607
2	Site C	5	11	Growth_Chamber	[5-11-5]	LON	4	9	B	Y	5.78	0.0014	1.153	0.387	0.34	0.609
2	Site C	5	12	Growth_Chamber	[5-12-5]	GMG	7	3	D	N	0	0	1.964	0.657	0.33	0.895
2	Site C	5	13	Growth_Chamber	[5-13-5]	TX3	6	9	A	N	0	0	2.015	0.672	0.33	0.562
2	Site C	5	14	Growth_Chamber	[5-14-5]	VWP	5	6	B	Y	11.59	0.0012	1.729	0.531	0.31	0.649
2	Site C	6	1	Growth_Chamber	[5-1-6]	ZSQ	7	2	E	N	0	0	1.22	0.4	0.33	0.67
2	Site C	6	2	Growth_Chamber	[5-2-6]	EYB	6	11	C	N	0	0	1.24	0.44	0.35	0.66
2	Site C	6	3	Growth_Chamber	[5-3-6]	HCP	5	3	G	N	0	0	1	0.36	0.36	0.52
2	Site C	6	4	Growth_Chamber	[5-4-6]	IJR	4	11	D	Y	7.32	0.0156	1.21	0.41	0.34	0.85
2	Site C	6	5	Growth_Chamber	[5-5-6]	TIK	7	9	E	N	0	0	0.19	0.08	0.42	0.86
2	Site C	6	6	Growth_Chamber	[5-6-6]	FHF	6	5	C	Y	5.97	0.003	1.38	0.47	0.34	0.6
2	Site C	6	7	Growth_Chamber	[5-7-6]	H5W	5	8	A	N	0	0	0.99	0.28	0.28	0.68
2	Site C	6	8	Growth_Chamber	[5-8-6]	UBJ	4	6	E	N	0	0	1.38	0.42	0.3	0.48
2	Site C	6	9	Growth_Chamber	[5-9-6]	KLV	7	12	A	Y	8.2	0.0023	2.29	0.71	0.31	0.79
2	Site C	6	10	Growth_Chamber	[5-10-6]	N2U	6	3	G	Y	6.7	NA	0.98	0.35	0.36	0.55
2	Site C	6	11	Growth_Chamber	[5-11-6]	BAA	5	1	E	Y	5.86	0.0031	1.16	0.39	0.34	0.54
2	Site C	6	12	Growth_Chamber	[5-12-6]	RF2	4	2	C	Y	6.83	0.0154	2.25	0.73	0.32	1.03
2	Site C	6	13	Growth_Chamber	[5-13-6]	IGT	7	8	A	N	0	0	0.97	0.34	0.35	0.5
2	Site C	6	14	Growth_Chamber	[5-14-6]	N9U	6	3	A	N	0	0	0.5	0.23	0.46	0.52
2	Site C	7	1	Growth_Chamber	[5-1-7]	IQJ	4	3	E	N	0	0	1.09	0.39	0.36	0.56
2	Site C	7	2	Growth_Chamber	[5-2-7]	MN7	7	8	D	Y	18.02	0.0208	0.27	0.11	0.41	0.56
2	Site C	7	3	Growth_Chamber	[5-3-7]	V3F	6	12	E	Y	29.55	NA	2.01	0.47	0.23	0.66
2	Site C	7	4	Growth_Chamber	[5-4-7]	NC4	5	10	A	Y	12.21	0.0025	1.04	0.37	0.36	0.8
2	Site C	7	5	Growth_Chamber	[5-5-7]	V53	4	5	G	Y	9.37	0.0032	3.25	0.72	0.22	0.87
2	Site C	7	6	Growth_Chamber	[5-6-7]	PGR	7	12	B	Y	23.77	0.0298	2.21	0.49	0.22	0.52
2	Site C	7	7	Growth_Chamber	[5-7-7]	XM8	6	11	F	Y	15.26	0.0204	0.8	0.23	0.29	0.75
2	Site C	7	8	Growth_Chamber	[5-8-7]	CSO	5	9	G	Y	8.72	0.0029	0.61	0.27	0.44	0.45
2	Site C	7	9	Growth_Chamber	[5-9-7]	AY2	4	10	A	Y	21.73	0.0364	5.86	1.2	0.2	1.03
2	Site C	7	10	Growth_Chamber	[5-10-7]	US1	7	2	D	Y	15.57	0.0031	1.31	0.39	0.3	0.47
2	Site C	7	11	Growth_Chamber	[5-11-7]	L5G	6	2	F	Y	15.64	0.0064	1.06	0.34	0.32	0.77
2	Site C	7	12	Growth_Chamber	[5-12-7]	VDR	5	2	D	N	0	0	0.38	0.19	0.5	0.49
2	Site C	7	13	Growth_Chamber	[5-13-7]	GNJ	4	5	E	N	0	0	0.73	0.26	0.36	0.49
2	Site C	7	14	Growth_Chamber	[5-14-7]	GB5	7	12	C	Y	20.78	0.0028	0.91	0.33	0.36	0.52
3	Site B	1	1	Growth_Chamber	[6-1-1]	IIM	4	8	A	Y	10.72	0.0166	3.139	0.528	0.17	0.619
3	Site B	1	2	Growth_Chamber	[6-2-1]	KHV	7	5	B	Y	3.8	0.0005	1.381	0.369	0.27	0.585
3	Site B	1	3	Growth_Chamber	[6-3-1]	REJ	6	4	G	N	0	0	3.301	0.903	0.27	1.152
3	Site B	1	4	Growth_Chamber	[6-4-1]	ST5	5	1	A	N	0	0	2.927	0.794	0.27	1.327
3	Site B	1	5	Growth_Chamber	[6-5-1]	YNR	4	11	E	N	0	0	1.333	0.369	0.28	0.941
3	Site B	1	6	Growth_Chamber	[6-6-1]	BNX	7	6	F	Y	42.7	0.0281	6.792	1.117	0.16	0.987
3	Site B	1	7	Growth_Chamber	[6-7-1]	JJA	6	9	C	N	0	0	1.491	0.361	0.24	0.564
3	Site B	1	8	Growth_Chamber	[6-8-1]	VGP	5	3	C	Y	38.94	0.0343	3.978	0.752	0.19	0.756
3	Site B	1	9	Growth_Chamber	[6-9-1]	VS9	4	5	A	Y	14.96	0.0137	4.757	0.9	0.19	0.895
3	Site B	1	10	Growth_Chamber	[6-10-1]	I61	7	3	A	Y	43.88	0.0688	6.446	1.121	0.17	1.142
3	Site B	1	11	Growth_Chamber	[6-11-1]	DX9	6	1	D	Y	1.1	0.0028	2.336	0.647	0.28	0.925
3	Site B	1	12	Growth_Chamber	[6-12-1]	PRD	5	6	A	Y	24.43	0.0256	3.678	0.711	0.19	0.85
3	Site B	1	13	Growth_Chamber	[6-13-1]	UL6	4	9	F	Y	7.52	0.0005	1.599	0.308	0.19	0.433
3	Site B	1	14	Growth_Chamber	[6-14-1]	LV3	7	6	B	Y	26.67	NA	4.225	0.864	0.2	0.81
3	Site B	2	1	Growth_Chamber	[6-1-2]	YA6	5	3	A	Y	6.37	NA	2.464	0.622	0.25	0.914
3	Site B	2	2	Growth_Chamber	[6-2-2]	GRE	4	8	G	Y	12.68	0.0065	4.484	1.219	0.27	1.229
3	Site B	2	3	Growth_Chamber	[6-3-2]	MDQ	7	8	B	Y	8.61	0.0004	2.145	0.568	0.26	0.692
3	Site B	2	4	Growth_Chamber	[6-4-2]	Y5E	6	9	E	Y	6.44	0.0022	2.847	0.708	0.25	0.827
3	Site B	2	5	Growth_Chamber	[6-5-2]	WMO	5	11	E	Y	11.57	0.0063	3.264	0.643	0.2	0.862
3	Site B	2	6	Growth_Chamber	[6-6-2]	JCN	4	3	G	Y	22.01	0.0045	3.792	0.968	0.26	1.111
3	Site B	2	7	Growth_Chamber	[6-7-2]	KR8	7	2	G	Y	24.08	0.009	1.841	0.632	0.34	0.615
3	Site B	2	8	Growth_Chamber	[6-8-2]	VO6	6	1	F	Y	30.93	0.018	3.515	0.564	0.16	0.543
3	Site B	2	9	Growth_Chamber	[6-9-2]	X5L	5	4	E	Y	50.32	0.0588	4.915	0.749	0.15	0.602
3	Site B	2	10	Growth_Chamber	[6-10-2]	MLE	4	1	G	Y	49.75	0.0246	2.306	0.614	0.27	0.634
3	Site B	2	11	Growth_Chamber	[6-11-2]	KJE	7	7	B	Y	30.34	0.0334	2.824	0.728	0.26	0.805
3	Site B	2	12	Growth_Chamber	[6-12-2]	ERT	6	6	E	Y	24.87	0.0431	2.685	0.665	0.25	1.079
3	Site B	2	13	Growth_Chamber	[6-13-2]	M7F	5	10	E	Y	15.71	0.0032	0.782	0.256	0.33	0.401
3	Site B	2	14	Growth_Chamber	[6-14-2]	GOM	4	4	C	Y	44.05	0.0569	4.286	0.584	0.14	0.751
3	Site B	3	1	Growth_Chamber	[6-1-3]	II5	6	6	G	Y	26.55	0.0107	2.776	0.509	0.18	0.668
3	Site B	3	2	Growth_Chamber	[6-2-3]	BOF	5	7	F	N	0	0	1.356	0.377	0.28	0.428
3	Site B	3	3	Growth_Chamber	[6-3-3]	O9P	4	10	G	Y	27.97	0.0531	3.197	0.514	0.16	0.516
3	Site B	3	4	Growth_Chamber	[6-4-3]	GH2	7	2	C	N	0	0	2.315	0.674	0.29	0.87
3	Site B	3	5	Growth_Chamber	[6-5-3]	R8W	6	7	D	Y	11.54	0.0304	5.896	1.062	0.18	0.712
3	Site B	3	6	Growth_Chamber	[6-6-3]	UMF	5	6	D	Y	4.73	0.0109	2.139	0.623	0.29	0.727
3	Site B	3	7	Growth_Chamber	[6-7-3]	DLD	4	5	C	Y	31.68	0.0373	2.447	0.381	0.16	0.5
3	Site B	3	8	Growth_Chamber	[6-8-3]	DS2	7	9	G	Y	5.1	0.002	1.557	0.325	0.21	0.466
3	Site B	3	9	Growth_Chamber	[6-9-3]	WIO	6	4	F	Y	44.58	0.0723	7.716	1.103	0.14	0.937
3	Site B	3	10	Growth_Chamber	[6-10-3]	VQ4	5	5	C	Y	28.2	0.1423	2.79	0.49	0.18	0.549
3	Site B	3	11	Growth_Chamber	[6-11-3]	GLK	4	11	B	Y	33.09	0.207	4.061	0.638	0.16	0.649
3	Site B	3	12	Growth_Chamber	[6-12-3]	WCX	7	8	E	Y	21.09	0.0179	1.68	0.404	0.24	0.699
3	Site B	3	13	Growth_Chamber	[6-13-3]	E9O	6	11	E	Y	34.75	0.0093	2.174	0.64	0.29	0.601
3	Site B	3	14	Growth_Chamber	[6-14-3]	CZ5	5	12	A	Y	25.95	0.0245	2.178	0.48	0.22	0.741
3	Site B	4	1	Growth_Chamber	[6-1-4]	Z2M	7	6	A	Y	10.35	0.0014	1.894	0.566	0.3	1.001
3	Site B	4	2	Growth_Chamber	[6-2-4]	LTE	6	8	E	Y	27.93	0.0425	3.377	0.692	0.2	0.679
3	Site B	4	3	Growth_Chamber	[6-3-4]	EIP	5	7	G	N	0	0	1.357	0.426	0.31	0.607
3	Site B	4	4	Growth_Chamber	[6-4-4]	ECV	4	6	F	Y	20.48	0.0083	2.715	0.563	0.21	0.83
3	Site B	4	5	Growth_Chamber	[6-5-4]	YHQ	7	8	F	Y	11.65	0.0154	4.063	0.805	0.2	0.753
3	Site B	4	6	Growth_Chamber	[6-6-4]	OJR	6	5	D	Y	18.18	0.0198	3.27	0.865	0.26	0.879
3	Site B	4	7	Growth_Chamber	[6-7-4]	ZDL	5	11	A	Y	43.11	0.0754	2.814	0.446	0.16	0.503
3	Site B	4	8	Growth_Chamber	[6-8-4]	EHJ	4	7	D	Y	17.75	0.015	2.154	0.567	0.26	0.628
3	Site B	4	9	Growth_Chamber	[6-9-4]	PVE	7	2	F	Y	9.55	0.0029	3.851	1.049	0.27	0.803
3	Site B	4	10	Growth_Chamber	[6-10-4]	LAV	6	11	A	Y	12.73	0.0178	1.966	0.528	0.27	0.525
3	Site B	4	11	Growth_Chamber	[6-11-4]	ADD	5	4	D	Y	20.91	0.0009	2.446	0.644	0.26	0.611
3	Site B	4	12	Growth_Chamber	[6-12-4]	UCK	4	7	F	Y	5.64	0.0038	1.756	0.562	0.32	1
3	Site B	4	13	Growth_Chamber	[6-13-4]	V1E	7	12	G	Y	34.64	0.0301	2.537	0.575	0.23	0.741
3	Site B	4	14	Growth_Chamber	[6-14-4]	ACY	6	10	G	Y	8.33	0.001	1.179	0.381	0.32	0.689
3	Site B	5	1	Growth_Chamber	[6-1-5]	NAW	4	6	D	Y	23.78	0.0194	2.356	0.546	0.23	0.717
3	Site B	5	2	Growth_Chamber	[6-2-5]	WQ9	7	2	A	Y	24.75	0.0909	3.195	0.7	0.22	0.784
3	Site B	5	3	Growth_Chamber	[6-3-5]	ZCX	6	9	B	N	0	0	0.801	0.271	0.34	0.513
3	Site B	5	4	Growth_Chamber	[6-4-5]	UG7	5	7	C	N	0	0	1.544	0.527	0.34	0.888
3	Site B	5	5	Growth_Chamber	[6-5-5]	TFN	4	10	B	Y	14.04	0.0053	1.273	0.334	0.26	0.63
3	Site B	5	6	Growth_Chamber	[6-6-5]	W59	7	11	B	Y	35.99	0.0655	1.549	0.421	0.27	0.554
3	Site B	5	7	Growth_Chamber	[6-7-5]	VMK	6	2	G	Y	12.8	0.0074	1.838	0.478	0.26	0.495
3	Site B	5	8	Growth_Chamber	[6-8-5]	DBP	5	8	B	Y	43.32	0.2006	3.867	0.722	0.19	0.318
3	Site B	5	9	Growth_Chamber	[6-9-5]	TEE	4	2	E	N	0	0	-47.29	0.596		0.892
3	Site B	5	10	Growth_Chamber	[6-10-5]	JJL	7	4	D	N	0	0	1.173	0.393	0.34	0.534
3	Site B	5	11	Growth_Chamber	[6-11-5]	N4W	6	4	A	Y	36.11	0.0167	1.674	0.471	0.28	0.474
3	Site B	5	12	Growth_Chamber	[6-12-5]	FCH	5	5	E	Y	24.95	0.0277	1.776	0.512	0.29	0.763
3	Site B	5	13	Growth_Chamber	[6-13-5]	G84	4	9	A	Y	53.34	0.1594	3.423	0.594	0.17	0.541
3	Site B	5	14	Growth_Chamber	[6-14-5]	CWI	7	3	E	Y	36.78	0.0173	2.405	0.552	0.23	0.51
3	Site B	6	1	Growth_Chamber	[6-1-6]	QFB	5	5	A	Y	23.84	0.0376	2.23	0.43	0.19	0.79
3	Site B	6	2	Growth_Chamber	[6-2-6]	XU3	4	2	F	Y	27.48	0.0734	2.14	0.34	0.16	0.66
3	Site B	6	3	Growth_Chamber	[6-3-6]	IEY	7	5	C	Y	3.66	0.0109	0.71	0.25	0.35	0.56
3	Site B	6	4	Growth_Chamber	[6-4-6]	N7R	6	4	C	Y	13.99	0.0021	1.18	0.39	0.33	0.75
3	Site B	6	5	Growth_Chamber	[6-5-6]	TL8	5	12	B	N	0	0	0.84	0.23	0.27	0.68
3	Site B	6	6	Growth_Chamber	[6-6-6]	XOD	4	2	A	Y	12.52	0.0158	1.75	0.5	0.29	0.66
3	Site B	6	7	Growth_Chamber	[6-7-6]	MR1	7	4	C	Y	13.36	0.0216	0.68	0.21	0.31	0.53
3	Site B	6	8	Growth_Chamber	[6-8-6]	TNI	6	11	D	Y	9.89	0.0142	0.79	0.22	0.28	0.51
3	Site B	6	9	Growth_Chamber	[6-9-6]	QC3	5	7	B	Y	13.31	0.0085	3.49	0.7	0.2	0.59
3	Site B	6	10	Growth_Chamber	[6-10-6]	CXB	4	7	G	Y	34.83	0.0156	3.38	0.66	0.2	0.67
3	Site B	6	11	Growth_Chamber	[6-11-6]	PQQ	7	9	A	Y	27.48	0.1624	3.42	0.57	0.17	0.81
3	Site B	6	12	Growth_Chamber	[6-12-6]	UHI	6	12	A	Y	18.07	0.0904	2.72	0.56	0.21	0.82
3	Site B	6	13	Growth_Chamber	[6-13-6]	K45	5	9	C	Y	38.17	0.0696	2.73	0.67	0.25	0.77
3	Site B	6	14	Growth_Chamber	[6-14-6]	RCT	4	2	G	Y	43.43	0.1338	2.66	0.48	0.18	0.59
3	Site B	7	1	Growth_Chamber	[6-1-7]	N8H	6	12	G	Y	31.13	0.0217	2.25	0.47	0.21	0.59
3	Site B	7	2	Growth_Chamber	[6-2-7]	R1R	5	11	F	Y	45.26	0.0566	1.41	0.27	0.19	0.66
3	Site B	7	3	Growth_Chamber	[6-3-7]	W4I	4	10	E	Y	28.82	0.0703	1.97	0.5	0.25	0.59
3	Site B	7	4	Growth_Chamber	[6-4-7]	L93	7	9	D	Y	68.44	0.045	2.6	0.57	0.22	0.81
3	Site B	7	5	Growth_Chamber	[6-5-7]	UB2	6	10	A	Y	18.73	0.0269	4.71	0.68	0.14	0.89
3	Site B	7	6	Growth_Chamber	[6-6-7]	OGE	5	4	G	Y	41.61	0.0259	3.63	0.58	0.16	0.55
3	Site B	7	7	Growth_Chamber	[6-7-7]	PQ3	4	11	F	Y	47	0.1584	3.22	0.52	0.16	0.58
3	Site B	7	8	Growth_Chamber	[6-8-7]	L52	7	10	E	Y	65.72	0.1411	3.88	0.72	0.19	0.59
3	Site B	7	9	Growth_Chamber	[6-9-7]	JMA	6	10	C	Y	13	0.0211	4.07	0.65	0.16	0.62
3	Site B	7	10	Growth_Chamber	[6-10-7]	VP6	5	10	D	Y	52.81	0.1206	3.06	0.66	0.22	0.72
3	Site B	7	11	Growth_Chamber	[6-11-7]	RI7	4	10	D	Y	29.34	0.0688	1.82	0.35	0.19	0.57
3	Site B	7	12	Growth_Chamber	[6-12-7]	Z2I	7	12	D	Y	33.13	0.0463	2.92	0.55	0.19	0.71
3	Site B	7	13	Growth_Chamber	[6-13-7]	O2F	6	1	B	Y	4.31	0.0006	1.02	0.25	0.25	0.55
3	Site B	7	14	Growth_Chamber	[6-14-7]	FQU	5	8	E	Y	27.09	0.0557	1.65	0.47	0.28	0.62
