# Supplementary material for: Restoring South African subtropical succulent thicket using Portulacaria afra: rooting variation across three soil types
Source: PeerJ. 2025 Jun 9;13:e19303. doi: 10.7717/peerj.19303 (PMC12161136; doi:10.7717/peerj.19303)
Supplement: Supplemental Information 2 [file peerj-13-19303-s002.csv]

Plot	Org_C_perc	ID	LabNumber	Soil	pH_KCl	EC_mSm	StoneVolume_perc	PBrayII	K_mgkg	Na_plus	K_plus	Ca_2plus	Mg_2plus	C_perc	Na_perc	K_perc	Ca_perc	Mg_perc	N_perc	TValue	Clay_perc	Silt_perc	Sand_perc	Classification	Comment
Y0001	1.25	1751	15058	Sand	6.9	22.6	1	89	481	0.17	1.23	8.29	2.17	1.22	1.43	10.38	69.9	18.28	0.138	11.86	2	2	96	Sa	Bemlab
Y0002	2.94	1775	15061	Sand	6.1	40.7	1	99	990	1.12	2.53	14.58	4.01	2.48	5.04	11.38	65.55	18.03	0.19	22.25	6	8	86	LmSa	Bemlab
Y0003	1.14	1791	15064	Sand	6.1	10.44	1	55	343	0.13	0.88	3.91	1.53	0.82	2.08	13.62	60.62	23.68	0.122	6.44	2.8	1.4	95.8	Sa	Bemlab
Y0004	3.46	2145	15067	Sand	6.8	78.7	1	194	850	0.37	2.17	15.03	3.39	2.5	1.75	10.37	71.71	16.17	0.278	20.96	2.8	0.4	96.8	Sa	Bemlab
Y0005	2.7	2167	15070	Sand	6.7	20.2	1	128	819	0.07	2.1	9.59	2.17	2.09	0.49	15.05	68.88	15.59	0.173	13.93	0.8	4.4	94.8	Sa	Bemlab
Y0006	1.22	2191	15073	Sand	7.1	16.72	1	28	764	0.37	1.95	10.98	2.7	0.82	2.34	12.2	68.57	16.89	0.121	16.02	1.8	7.4	90.8	Sa	Bemlab
Y0007	2.27	2210	15076	Sand	7.6	68.9	1	35	781	1.01	2	12.54	3.82	2.09	5.2	10.31	64.74	19.75	0.178	19.36	1.8	5.4	92.8	Sa	Bemlab
Y0008	1.49	2230	15079	Sand	6.2	9.94	1	84	332	0.14	0.85	6.06	2.12	1.1	1.51	9.26	66.12	23.1	0.129	9.17	1.8	3.4	94.8	Sa	Bemlab
Y0009	2.3	2248	15082	Sand	6.9	13.61	1	75	344	0.27	0.88	12.02	2.29	1.57	1.73	5.69	77.75	14.82	0.157	15.46	1.8	7.4	90.8	Sa	Bemlab
Y0010	3.57	2263	15085	Sand	7.3	29.7	1	38	487	0.69	1.25	17.4	3.69	2.67	3.02	5.41	75.57	16	0.294	23.03	3	0.8	96.2	Sa	Bemlab
Y0011	1.84	2279	14995	Sand	7.3	38.1	1	33	938	0.88	2.4	14.92	3.7	2.03	4.03	10.96	68.13	16.89	0.16	21.89	7.2	12	80.8	LmSa	Bemlab
Y0012	2.01	2292	14996	Sand	7.3	21.9	1	22	606	0.41	1.55	15.8	2.88	1.6	1.97	7.51	76.55	13.97	0.149	20.64	2.2	10	87.8	LmSa	Bemlab
Y0013	0.76	2309	15034	Sand	7.4	14.03	1	13	358	0.2	0.91	14.51	1.97	0.43	1.16	5.2	82.44	11.21	0.067	17.6	2	2	96	Sa	Bemlab
Y0013	0.76	2312	15037	Sand	7.5	12.27	1	10	451	0.21	1.15	15.82	1.59	0.45	1.09	6.15	84.27	8.48	0.11	18.77	1.2	1.2	96.6	Sa	Bemlab
Y0013	0.76	2315	15040	Sand	7.3	13.93	1	19	425	0.13	1.09	9.62	2.02	0.53	1.05	8.45	74.79	15.71	0.125	12.86	4	4	92	Sa	Bemlab
Y0013	0.76	2318	26646	Sand	7.3	8.547008547008547	15	14	280	0.25	0.72	13.15	1.86	0.83	1.56	4.49	82.34	11.62	0.067	15.97	NA	NA	NA	NA	Bemlab
Y0014	1.06	2340	26647	Sand	7.4	7.352941176470588	7	10	328	0.28	0.84	18.8	1.52	0.86	1.31	3.92	87.68	7.1	0.08	21.44	NA	NA	NA	NA	Bemlab
Y0015	1.38	2358	14997	Sand	7.2	24.2	1	15	497	0.21	1.27	16.03	3.44	1.4	1.03	6.07	76.5	16.41	0.116	20.95	2.8	2.4	94.8	Sa	Bemlab
Y0016	2.84	2374	14998	Sand	7.4	26.3	1	27	1087	0.78	2.78	24.97	5.12	2.37	2.33	8.26	74.2	15.21	0.201	33.65	3	2.2	94.8	Sa	Bemlab
Y0017	2.4	2390	14999	Sand	7.4	46	1	15	336	0.38	0.86	24.22	4.19	1.8	1.3	2.9	81.67	14.13	0.187	29.66	3	0.2	96.8	Sa	Bemlab
Y0019	3.14	2411	15000	Loam	6.1	39.5	1	78	738	1.13	1.89	14.38	3.57	2.56	5.38	9	68.58	17.04	0.272	20.96	10.2	3	86.8	SaLm	Bemlab
Y0020	4.13	2427	15001	Sand	7.1	24.3	1	34	1473	0.85	3.77	21.49	5.56	3.15	2.69	11.89	67.87	17.55	0.27	31.67	2.8	4.4	92.8	Sa	Bemlab
Y0021	3.47	2443	15002	Sand	7.4	40.8	1	49	1217	0.31	3.11	23.44	7.03	2.61	0.9	9.19	69.18	20.73	0.27	33.89	3.4	0.2	96.4	Sa	Bemlab
Y0022	2.47	2459	15003	Loam	6.9	25.7	1	119	995	1.02	2.55	16	4.39	2.17	4.27	10.62	66.79	18.32	0.149	23.96	10.2	3	86.8	SaLm	Bemlab
Y0023	2.025	2479	15043	Sand	6.5	11.77	1	139	346	0.12	0.89	6.9	2.11	0.96	1.2	8.84	68.86	21.1	0.166	10.01	2.4	2.4	93.2	Sa	Bemlab
Y0023	2.025	2482	26648	Sand	6.6	7.142857142857143	30	142	265	0.15	0.68	9.96	2.29	1.82	1.12	5.18	76.16	17.54	0.248	13.08	NA	NA	NA	NA	Bemlab
Y0025	2.81	2513	15004	Sand	7.4	39.2	1	28	1225	1.61	3.13	21.8	4.63	2.23	5.17	10.05	69.93	14.84	0.169	31.17	5.2	11	83.8	LmSa	Bemlab
Y0026	2.07	2529	15005	Sand	7	25.8	1	16	716	0.47	1.83	14.37	2.96	1.87	2.42	9.32	73.18	15.09	0.195	19.63	3.2	0.4	96.4	Sa	Bemlab
Y0027	2.07	2541	15006	Sand	7.3	16.4	1	23	933	0.44	2.39	19.22	3.6	1.92	1.71	9.3	74.96	14.03	0.14	25.64	3.4	0.6	96	Sa	Bemlab
Y0028	2.35	2555	15007	Sand	6.7	11.12	1	71	275	0.48	0.7	19.87	2.58	1.77	2.04	2.97	84.09	10.9	0.154	23.63	3.6	0.6	95.8	Sa	Bemlab
Y0029	2.71	2565	15008	Sand	7.5	58	1	21	428	1.21	1.09	21.09	3.86	1.97	4.43	4.02	77.39	14.17	0.187	27.26	3.4	0.6	96	Sa	Bemlab
Y0030	2.11	2581	15046	Sand	7.2	11.86	1	24	201	0.15	0.51	16.24	1.68	1.26	0.81	2.77	87.41	9.02	0.159	18.58	1.6	1.6	94	Sa	Bemlab
Y0030	2.11	2584	26650	Sand	6.9	8.064516129032258	31	126	203	0.17	0.52	14.54	1.64	1.59	1.02	3.08	86.16	9.74	0.162	16.88	NA	NA	NA	NA	Bemlab
Y0031	2.83	2596	15009	Sand	7.3	17.49	1	28	400	0.26	1.02	17.45	2.38	2	1.25	4.84	82.63	11.28	0.158	21.12	3.4	0.4	96.2	Sa	Bemlab
Y0031	2.83	2597	26651	Sand	7.3	10.204081632653063	17	26	346	0.3	0.89	20.85	2.33	2.11	1.23	3.63	85.56	9.58	0.171	24.37	NA	NA	NA	NA	Bemlab
Y0032	1.79	2614	15049	Sand	6.8	7.71	1	116	176	0.14	0.45	13.23	1.31	1.29	0.9	2.97	87.44	8.69	0.18	15.13	6	6	92	Sa	Bemlab
Y0032	1.79	2617	26652	Sand	6.1	6.024096385542169	36	51	144	0.18	0.37	7.2	2.4	1.42	1.77	3.63	70.99	23.62	0.154	10.15	NA	NA	NA	NA	Bemlab
Y0033	1.35	2629	15052	Sand	5.7	6.25	1	44	146	0.12	0.37	5.39	2.3	1.09	1.44	4.33	62.39	26.63	0.13	8.63	2	4	94	Sa	Bemlab
Y0033	1.35	2632	26653	Sand	6.6	10.75268817204301	19	134	289	0.18	0.74	11.52	1.94	2.29	1.22	5.15	80.16	13.48	0.221	14.37	NA	NA	NA	NA	Bemlab
Y0037	2.45	2070	15010	Sand	7.4	24.8	1	50	646	0.38	1.65	19.41	3.98	2.09	1.49	6.5	76.34	15.67	0.173	25.43	3.4	0.4	96.2	Sa	Bemlab
Y0038	2.96	2086	15011	Sand	6.4	11.83	1	169	606	0.09	1.55	13.26	2.36	2.25	0.51	8.98	76.82	13.69	0.167	17.26	2.8	4.4	92.8	Sa	Bemlab
Y0039	1.85	2110	15014	Sand	6.5	21.6	1	78	352	0.2	0.9	6.84	1.42	1.45	2.1	9.62	73.11	15.16	0.115	9.36	2.8	1.4	95.8	Sa	Bemlab
Y0055	1.07	2752	15017	Sand	4.3	7.36	1	27	94	0.18	0.24	3.71	2.05	0.65	2.54	3.38	52.35	28.89	0.091	7.09	0.8	2.4	96.8	Sa	Bemlab
Y0058	1.61	2763	15019	Sand	7.3	36.8	1	15	844	0.82	2.16	15.6	2.77	1.36	3.84	10.11	73.07	12.99	0.116	21.35	2.8	2.4	94.8	Sa	Bemlab
Y0059	1.26	2769	15020	Sand	6.7	29.7	1	130	176	0.39	0.45	17.64	2.21	0.83	1.9	2.18	85.25	10.68	0.081	20.69	2.2	10	87.8	Sa	Bemlab
Y0060	0.73	2782	15021	Sand	7.5	48	1	5	181	0.69	0.46	17.28	2.07	0.73	3.37	2.26	84.28	10.1	0.072	20.51	5.6	4.8	89.6	Sa	Bemlab
Y0061	1.84	2798	15022	Sand	7.5	29.5	1	22	469	1.4	1.2	19.38	4.6	1.79	5.28	4.51	72.89	17.32	0.128	26.59	4	8	88	LmSa	Bemlab
Y0062	1.59	2810	15023	Sand	7.7	24.6	1	8	225	0.25	0.58	13.62	1.98	1.09	1.54	3.51	82.91	12.04	0.088	16.43	1	11	88	Sa	Bemlab
Y0064	1.63	2823	15024	Sand	7.6	25.1	1	33	453	0.61	1.16	14.89	2.74	1.25	3.12	5.98	76.76	14.14	0.136	19.39	4	2	94	Sa	Bemlab
Y0065	1.54	2836	15025	Sand	7	37.4	1	9	139	0.3	0.36	7.74	2.2	1.12	2.81	3.37	73.08	20.75	0.08	10.59	0	12	88	Sa	Bemlab
Y0066	1.95	2848	15026	Sand	7	29.9	1	23	848	0.7	2.17	11.83	3.19	1.28	3.93	12.13	66.13	17.82	0.123	17.89	6	12	82	LmSa	Bemlab
Y0067	2.35	2862	15027	Sand	7	250	1	25	1566	3.77	4	16.12	4.42	1.83	13.31	14.14	56.93	15.62	0.142	28.32	0	9	91	Sa	Bemlab
Y0068	1.83	2874	15028	Sand	7.5	49.5	1	7	350	0.45	0.89	17.11	2.45	0.91	2.16	4.28	81.83	11.74	0.177	20.91	0	5	95	Sa	Bemlab
Y0069	1.19	2884	15029	Sand	7.3	21.8	1	11	288	0.53	0.74	13.17	2.58	1.06	3.14	4.33	77.37	15.17	0.104	17.02	2	2	96	Sa	Bemlab
Y0070	1.52	2898	15030	Sand	7.9	31.6	1	16	653	0.83	1.67	15.31	2.64	0.92	4.05	8.17	74.86	12.92	0.092	20.45	4	4	92	Sa	Bemlab
Y0071	1.23	2908	15031	Sand	7.2	45.4	1	19	302	0.31	0.77	12.73	2.48	0.32	1.89	4.74	78.14	15.24	0.095	16.29	2	6	92	Sa	Bemlab
Y0074	1.44	2937	15032	Sand	7.6	16.11	1	7	234	0.21	0.6	15.09	1.54	0.72	1.2	3.43	86.53	8.83	0.129	17.44	2	4	94	Sa	Bemlab
Y0075	1.27	2949	15033	Sand	5.4	10.6	1	41	312	0.19	0.8	4.09	1.7	0.95	2.47	10.6	54.23	22.61	0.099	7.53	2	7	91	Sa	Bemlab
Y0075	1.27	2950	26674	Sand	5.4	21.27659574468085	25	30	304	0.82	0.78	4.68	2.48	0.75	8.81	8.34	50.24	26.6	0.067	9.32	NA	NA	NA	NA	Bemlab
P0105	NA	565	26643	Sand	6.1	13.513513513513514	2	60	256	0.65	0.65	8.47	3.08	0.5	5.09	5.09	65.89	23.93	0.046	12.85	NA	NA	NA	NA	Bemlab
P0153	NA	1253	26644	Sand	6.8	38.46153846153847	34	152	484	0.85	1.24	16.77	3.5	2.59	3.8	5.53	75.01	15.66	0.288	22.35	NA	NA	NA	NA	Bemlab
P0154	NA	1254	26645	Sand	6.3	28.571428571428573	35	71	263	0.45	0.67	18.96	2.51	2.26	1.98	2.98	83.95	11.09	0.221	22.59	NA	NA	NA	NA	Bemlab
P1	NA	1255	26641	Sand	7.4	10.75268817204301	36	16	283	0.46	0.72	14.63	1.75	0.64	2.61	4.12	83.32	9.95	0.091	17.56	NA	NA	NA	NA	Bemlab
Y0036	NA	2067	26656	Sand	7.3	25.641025641025642	12	12	105	0.61	0.27	20.73	4.03	1.01	2.38	1.05	80.87	15.7	0.106	25.64	NA	NA	NA	NA	Bemlab
Y0042	NA	2126	26657	Loam	7.7	13.88888888888889	23	13	524	0.49	1.34	19.64	4.1	0.99	1.92	5.24	76.82	16.02	0.101	25.57	NA	NA	NA	NA	Bemlab
Y0024	NA	2499	15055	Sand	6.6	24.3	1	159	426	0.14	1.09	11.29	2.26	2.22	0.92	7.37	76.41	15.3	0.2	14.77	2	1	97	Sa	Bemlab
Y0024	NA	2502	26649	Sand	7.2	11.494252873563218	33	25	172	0.18	0.44	18.57	1.76	1.57	0.84	2.1	88.65	8.41	0.167	20.95	NA	NA	NA	NA	Bemlab
Y0034	NA	2646	26654	Sand	7.2	9.433962264150944	27	8	254	0.29	0.65	12.4	2.34	0.47	1.85	4.15	79.07	14.93	0.057	15.68	NA	NA	NA	NA	Bemlab
Y0035	NA	2650	26655	Loam	7.2	11.494252873563218	31	18	297	0.53	0.76	30.67	2.97	1.71	1.51	2.18	87.8	8.51	0.157	34.93	NA	NA	NA	NA	Bemlab
Y0043	NA	2662	26658	Loam	7.4	12.987012987012987	30	18	631	0.29	1.61	21.71	2.87	1.53	1.1	6.09	81.97	10.83	0.174	26.48	NA	NA	NA	NA	Bemlab
Y0044	NA	2673	26659	Sand	7.2	14.492753623188406	16	22	694	0.35	1.78	9.38	3.34	2.28	2.36	11.96	63.17	22.51	0.252	14.84	NA	NA	NA	NA	Bemlab
Y0045	NA	2680	26660	Sand	7.1	15.625	29	28	247	0.77	0.63	14.93	3.32	1.81	3.9	3.22	76	16.88	0.187	19.65	NA	NA	NA	NA	Bemlab
Y0046	NA	2687	26661	Sand	7.4	14.084507042253522	24	31	335	0.58	0.86	22.64	3.58	2.51	2.1	3.1	81.84	12.96	0.304	27.66	NA	NA	NA	NA	Bemlab
Y0047	NA	2692	26662	Sand	7.2	11.76470588235294	17	19	340	0.84	0.87	11.99	2.3	0.44	5.27	5.44	74.92	14.37	0.053	16	NA	NA	NA	NA	Bemlab
Y0048	NA	2697	26663	Loam	7.5	100	18	8	328	3.86	0.84	20.02	4.73	0.2	13.1	2.85	67.98	16.06	0.06	29.44	NA	NA	NA	NA	Bemlab
Y0049	NA	2708	26664	Sand	7.7	26.31578947368421	13	36	650	1.91	1.66	15.05	3.11	1.01	8.79	7.64	69.25	14.33	0.134	21.74	NA	NA	NA	NA	Bemlab
Y0050	NA	2719	26665	Sand	7.3	29.41176470588235	19	26	713	1.76	1.82	15.62	4.3	3.3	7.48	7.76	66.47	18.28	0.237	23.5	NA	NA	NA	NA	Bemlab
Y0051	NA	2730	26666	Sand	7.4	24.390243902439025	23	29	443	1.02	1.13	24.3	3.15	2.3	3.45	3.82	82.09	10.64	0.237	29.6	NA	NA	NA	NA	Bemlab
Y0053	NA	2738	26668	Sand	7.4	11.627906976744185	29	23	308	0.22	0.79	14.03	3.9	1.27	1.15	4.16	74.08	20.6	0.14	18.94	NA	NA	NA	NA	Bemlab
Y0054	NA	2749	26669	Sand	7	40	16	23	438	1.84	1.12	11.7	2.21	1.44	10.93	6.64	69.32	13.11	0.102	16.88	NA	NA	NA	NA	Bemlab
Y0063	NA	2818	26671	Sand	5.9	38.46153846153847	27	22	133	1.36	0.34	11.71	3.71	0.99	7.79	1.95	67.03	21.23	0.098	17.47	NA	NA	NA	NA	Bemlab
Y0072	NA	2917	26672	Sand	7.4	7.092198581560284	18	10	204	0.24	0.52	6.17	1.29	0.51	2.9	6.33	75.09	15.67	0.057	8.22	NA	NA	NA	NA	Bemlab
Y0073	NA	2926	26673	Sand	5	4.291845493562231	26	11	161	0.14	0.41	2.33	1.41	1.31	2.76	8.23	46.64	28.16	0.099	4.99	NA	NA	NA	NA	Bemlab
Y0076	NA	2958	26675	Sand	7.5	11.11111111111111	17	22	719	0.6	1.84	15.32	2.69	0.86	2.93	9	74.91	13.16	0.091	20.45	NA	NA	NA	NA	Bemlab
Y0077	NA	2969	26676	Sand	7	12.820512820512821	19	14	440	0.32	1.13	9.47	2.5	1.2	2.42	8.39	70.54	18.65	0.12	13.42	NA	NA	NA	NA	Bemlab
Y0078	NA	2980	26677	Sand	7.3	13.88888888888889	20	12	411	0.87	1.05	9.52	3.12	1.15	6	7.21	65.36	21.43	0.14	14.56	NA	NA	NA	NA	Bemlab
Y0080	NA	2992	26679	Sand	7.3	8.695652173913043	23	10	241	0.29	0.62	15.83	1.88	1.17	1.58	3.31	85.01	10.11	0.115	18.62	NA	NA	NA	NA	Bemlab
Y0081	NA	3003	26680	Sand	6.8	8.19672131147541	11	81	225	0.24	0.57	11.09	2.28	1.37	1.66	4.05	78.22	16.06	0.089	14.18	NA	NA	NA	NA	Bemlab
Y0082	NA	3010	26681	Sand	7.3	21.73913043478261	18	10	529	0.55	1.35	24.97	3.08	1.06	1.83	4.52	83.38	10.27	0.127	29.95	NA	NA	NA	NA	Bemlab
Y0083	NA	3015	26682	Sand	7.1	29.41176470588235	26	22	484	1.05	1.24	12.93	3.27	2.39	5.67	6.7	69.96	17.68	0.222	18.49	NA	NA	NA	NA	Bemlab
Y0084	NA	3020	26683	Sand	7.8	10.204081632653063	19	14	221	0.36	0.57	23.71	3	1.07	1.3	2.05	85.78	10.87	0.103	27.64	NA	NA	NA	NA	Bemlab
Y0085	NA	3023	26684	Sand	6.3	6.622516556291391	36	45	144	0.33	0.37	8.5	2.56	1.2	2.8	3.13	72.28	21.79	0.145	11.76	NA	NA	NA	NA	Bemlab
Y0087	NA	3039	26686	Sand	7.3	12.345679012345679	33	14	243	0.37	0.62	19.07	3.13	1.12	1.59	2.68	82.25	13.49	0.098	23.18	NA	NA	NA	NA	Bemlab
Y0088	NA	3044	26687	Loam	6.3	20	35	124	295	0.56	0.75	14.68	2.25	1.33	3.07	4.13	80.45	12.35	0.131	18.25	NA	NA	NA	NA	Bemlab
Y0089	NA	3049	26688	Sand	6.1	8	26	87	228	0.28	0.58	9.02	2.61	1.11	2.23	4.66	72.24	20.87	0.155	12.49	NA	NA	NA	NA	Bemlab
Y0091	NA	3070	26690	Sand	7.2	17.241379310344826	18	19	533	0.56	1.36	10.79	2.46	1.08	3.7	8.99	71.13	16.19	0.126	15.17	NA	NA	NA	NA	Bemlab
Y0094	NA	3087	26691	Sand	7.3	15.625	29	16	371	0.77	0.95	9.85	3.39	1.37	5.13	6.35	65.85	22.66	0.109	14.95	NA	NA	NA	NA	Bemlab
Y0095	NA	3098	26692	Sand	7.5	25	16	42	954	1.54	2.44	36	4.89	1	3.44	5.43	80.23	10.9	0.307	44.87	NA	NA	NA	NA	Bemlab
SiteA (soil1)	NA	NA	NA	SANDY CLAY LOAM	6.5	37.03703703703704	1.03	116	814	0.98	2.1	8.8	2.4	1.52	6.86	14.62	61.62	16.81	NA	14.28	20	24	56	NA	Bemlab
SiteC (soil2)	NA	NA	NA	FINE SANDY LOAM	7.9	9.70873786407767	2.98	2.2	342	0.32	0.88	25.4	4	1.31	1.05	2.87	83.01	13.07	NA	30.6	10	18	72	NA	Bemlab
SiteB (soil3)	NA	NA	NA	FINE SANDY LOAM	6.8	23.80952380952381	1.93	43.4	1050	0.44	2.7	6.4	2.5	0.68	3.65	22.36	53.16	20.76	NA	12.04	16	22	62	NA	Bemlab
