# Supplementary material for: Restoring South African subtropical succulent thicket using Portulacaria afra: rooting variation across three soil types
Source: PeerJ. 2025 Jun 9;13:e19303. doi: 10.7717/peerj.19303 (PMC12161136; doi:10.7717/peerj.19303)
Supplement: Supplemental Information 3 [file peerj-13-19303-s003.txt]

SoilCode - 1,2,3: a number for each soil
SiteCode - Site A, Site B or Site C: source of the soils
Harvest	- harvest event. Events were a week apart.
ParentPlant - unique ID for the source plant. See text for details	 
Environment - Glasshouse or Growth chamber.	
Plant_Code - Unique code for tracking samples.	
Unique_code - Secondary unique code for tracking samples
TRAY - which tray a sample was placed in.	
Column - column that a sample was placed in within the tray.
Row - row that the sample was placed in within the tray.	
Root_YN	- binary: did the cutting root (Y/N)?
MaxRootLength_mm - the lenght of the longest root.	
RootDryMass_g - the dry mass of the roots
LeafWetMass_g - leaf wet mass of the cutting
LeafDryMass_g - leaf dry mass of the cutting	
Leaf_DtoW_ratio	- leaf dry to wet ratio.
StemDryMass_g - stem dry mass. 
